# Supplementary material for: Semen parameters and fertility potency of a cloned water buffalo (Bubalus bubalis) bull produced from a semen-derived epithelial cell
Source: PLoS One. 2020 Aug 21;15(8):e0237766. doi: 10.1371/journal.pone.0237766 (PMC7444531; doi:10.1371/journal.pone.0237766)
Supplement: S1 Data — (XLS) [file pone.0237766.s001.xls]

## Sheet: Sheet1
DATE	TIME	VAP	VSL	VCL	ALH	BCF	STR	LIN	ELONGATION	SIZE	MOTILE_COUNT	MOTILE_SAMPLE	MOTILE_CONC	MOTILE_PCT	PROGRESSIVE_COUNT	PROGRESSIVE_SAMPLE	PROGRESSIVE_CONC	PROGRESSIVE_PCT	RAPID_COUNT	RAPID_SAMPLE	RAPID_CONC	RAPID_PCT	SLOW_COUNT	SLOW_SAMPLE	SLOW_CONC	SLOW_PCT	VIADENT_COUNT	VIADENT_PCT	BULL_PS	BULL_VIABILITY	VIABILITY	SPEED_MEDIUM	SLOW_MOTILE	NAME	ID	MINIMUM_MOTILITY
2002-01-01	1899-12-31 00:37:30	0	0	0	0	0	0	0	0	0	0	0	0	0	0	0	0	0	0	0	0	0	0	0	0	0	0	0	0	0	0	50	NO	6708PT	12.01.16	0
2002-01-01	1899-12-31 00:39:20	86.9	75	133.7	5.1	37.3	85	57	54	6.7	187	15.31	15.31	30	139	11.38	11.38	22	156	12.77	12.77	25	205	16.78	16.78	33	0	0	0	0	0	50	NO	6708PT	12.01.16	0
2002-01-01	1899-12-31 00:39:41	85.9	72.8	129.7	4.7	37.3	85	58	52	6.6	155	12.69	12.69	26	109	8.92	8.92	18	127	10.4	10.4	21	163	13.34	13.34	27	0	0	0	0	0	50	NO	6708PT	12.01.16	0
2002-01-01	1899-12-31 00:40:18	86.5	74.9	128.8	4.3	38.2	85	59	56	6.2	163	13.34	13.34	27	115	9.41	9.41	19	130	10.64	10.64	21	116	9.5	9.5	19	0	0	0	0	0	50	NO	6708PT	12.01.16	0
2002-01-01	1899-12-31 00:40:30	86	75	132.9	4.8	38.8	86	59	55	6.3	169	13.83	13.83	27	116	9.5	9.5	19	128	10.48	10.48	21	130	10.64	10.64	21	0	0	0	0	0	50	NO	6708PT	12.01.16	0
2002-01-01	1899-12-31 00:40:46	87	75.3	132	4.8	37.1	84	58	52	6.5	164	13.42	13.42	25	121	9.9	9.9	19	136	11.13	11.13	21	129	10.56	10.56	20	0	0	0	0	0	50	NO	6708PT	12.01.16	0
2002-01-01	1899-12-31 00:40:55	90.7	80.6	133.6	4.6	38.2	87	61	54	6.3	170	13.92	13.92	23	129	10.56	10.56	18	141	11.54	11.54	19	156	12.77	12.77	21	0	0	0	0	0	50	NO	6708PT	12.01.16	0
2002-01-01	1899-12-31 00:41:30	93.6	82.1	142	5.2	38.1	85	59	54	6.2	186	15.23	15.23	28	136	11.13	11.13	21	146	11.95	11.95	22	149	12.2	12.2	23	0	0	0	0	0	50	NO	6708PT	12.01.16	0
2002-01-01	1899-12-31 00:42:26	87.4	76.6	133.2	5	37.8	87	60	56	6.4	192	15.72	15.72	30	146	11.95	11.95	23	156	12.77	12.77	25	139	11.38	11.38	22	0	0	0	0	0	50	NO	6708PT	12.01.16	0
2002-01-01	1899-12-31 00:42:31	90.4	78.4	140.2	5.1	37.7	85	58	56	6.1	169	13.83	13.83	26	127	10.4	10.4	20	141	11.54	11.54	22	150	12.28	12.28	23	0	0	0	0	0	50	NO	6708PT	12.01.16	0
2002-01-01	1899-12-31 00:43:10	93.5	80.7	146.5	5.1	36.4	84	57	52	6.8	165	13.51	13.51	29	123	10.07	10.07	21	137	11.21	11.21	24	121	9.9	9.9	21	0	0	0	0	0	50	NO	6708PT	12.01.16	0
2002-01-01	1899-12-31 00:43:18	89.1	76.8	136	5.2	37	85	58	55	6.8	169	13.83	13.83	28	125	10.23	10.23	21	134	10.97	10.97	22	131	10.72	10.72	22	0	0	0	0	0	50	NO	6708PT	12.01.16	0
2002-01-01	1899-12-31 00:43:26	85.9	71.5	135.9	5.5	34.3	82	54	60	6	169	13.83	13.83	29	118	9.66	9.66	21	136	11.13	11.13	24	101	8.27	8.27	18	0	0	0	0	0	50	NO	6708PT	12.01.16	0
2002-01-01	1899-12-31 00:43:35	83.9	74.3	131.3	5	32.7	87	58	61	6.4	155	12.69	12.69	28	114	9.33	9.33	21	117	9.58	9.58	21	96	7.86	7.86	17	0	0	0	0	0	50	NO	6708PT	12.01.16	0
2002-01-01	1899-12-31 00:43:41	90.4	79	143.7	5.9	33.9	85	55	54	6	180	14.73	14.73	28	134	10.97	10.97	21	143	11.71	11.71	22	131	10.72	10.72	20	0	0	0	0	0	50	NO	6708PT	12.01.16	0
2002-01-01	1899-12-31 00:43:53	97.2	85.9	152.6	6.1	36.9	87	57	57	6.3	171	14	14	26	135	11.05	11.05	21	144	11.79	11.79	22	136	11.13	11.13	21	0	0	0	0	0	50	NO	6708PT	12.01.16	0
2002-01-01	1899-12-31 00:47:58	85.9	66.7	143.8	6.5	30.2	76	47	60	8	711	0	58.2	50	459	0	37.57	32	568	0	46.49	40	536	0	43.88	37	0	0	0	0	0	50	NO	6407PT	05.07.16	0
2002-01-01	1899-12-31 00:48:05	87.7	67.8	148.9	6.8	28.7	76	47	60	8.8	518	0	42.4	43	335	0	27.42	28	420	0	34.38	35	407	0	33.32	34	0	0	0	0	0	50	NO	6407PT	05.07.16	0
2002-01-01	1899-12-31 00:48:10	91.3	72.1	151.7	6.8	24.9	77	48	58	8.5	451	0	36.92	42	309	0	25.29	29	363	0	29.71	34	312	0	25.54	29	0	0	0	0	0	50	NO	6407PT	05.07.16	0
2002-01-01	1899-12-31 00:48:19	89.7	70.6	147.8	6.8	28	77	48	62	8.5	383	0	31.35	38	263	0	21.53	26	315	0	25.78	31	316	0	25.87	31	0	0	0	0	0	50	NO	6407PT	05.07.16	0
2002-01-01	1899-12-31 00:48:25	89.2	69.3	148	6.7	29.5	76	47	60	7.9	439	0	35.94	39	310	0	25.38	28	366	0	29.96	33	412	0	33.72	37	0	0	0	0	0	50	NO	6407PT	05.07.16	0
2002-01-01	1899-12-31 00:48:31	88.5	68.9	146.2	6.7	27.5	77	49	55	6.9	395	0	32.33	33	273	0	22.35	23	325	0	26.6	27	435	0	35.61	36	0	0	0	0	0	50	NO	6407PT	05.07.16	0
2002-01-01	1899-12-31 00:48:36	90.2	70.1	152.9	6.7	27.3	76	46	57	7.9	317	0	25.95	24	209	0	17.11	16	259	0	21.2	20	300	0	24.56	23	0	0	0	0	0	50	NO	6407PT	05.07.16	0
2002-01-01	1899-12-31 00:48:51	89.9	71.9	146.8	6.5	30.6	78	50	58	6.7	608	0	49.77	47	431	0	35.28	34	509	0	41.66	40	447	0	36.59	35	0	0	0	0	0	50	NO	6407PT	05.07.16	0
2002-01-01	1899-12-31 00:48:57	92.7	73.5	151.9	6.7	29.7	78	50	57	6.5	506	0	41.42	40	350	0	28.65	28	423	0	34.63	33	470	0	38.47	37	0	0	0	0	0	50	NO	6407PT	05.07.16	0
2002-01-01	1899-12-31 00:52:41	85.6	66	152.6	6.7	33.8	77	45	55	6.8	247	0	20.22	34	163	0	13.34	22	195	0	15.96	27	372	0	30.45	51	0	0	0	0	0	50	NO	6407PT	16.02.16	0
2002-01-01	1899-12-31 00:52:47	84.9	67.3	145.1	6.3	31	79	49	55	6.4	302	0	24.72	40	208	0	17.03	28	243	0	19.89	32	290	0	23.74	38	0	0	0	0	0	50	NO	6407PT	16.02.16	0
2002-01-01	1899-12-31 00:52:53	88.9	70.3	146	6	29.5	79	51	57	6.4	387	0	31.68	48	275	0	22.51	34	324	0	26.52	40	267	0	21.86	33	0	0	0	0	0	50	NO	6407PT	16.02.16	0
2002-01-01	1899-12-31 00:52:58	85.3	68.9	138.3	5.9	30.8	80	51	59	6.5	410	0	33.56	47	308	0	25.21	36	344	0	28.16	40	271	0	22.18	31	0	0	0	0	0	50	NO	6407PT	16.02.16	0
2002-01-01	1899-12-31 00:53:03	84.5	66.9	141.2	6.1	30.2	79	50	59	6.7	405	0	33.15	47	283	0	23.17	33	329	0	26.93	38	285	0	23.33	33	0	0	0	0	0	50	NO	6407PT	16.02.16	0
2002-01-01	1899-12-31 00:53:08	86.1	69.1	145.9	6.7	29.6	79	48	57	6.4	374	0	30.61	44	258	0	21.12	31	292	0	23.9	35	301	0	24.64	36	0	0	0	0	0	50	NO	6407PT	16.02.16	0
2002-01-01	1899-12-31 00:53:12	88.5	70.3	148.1	6.3	29.4	79	49	57	6.7	284	0	23.25	38	192	0	15.72	25	232	0	18.99	31	246	0	20.14	33	0	0	0	0	0	50	NO	6407PT	16.02.16	0
2002-01-01	1899-12-31 00:53:25	89.8	72.8	147.8	6.1	31.2	80	51	55	6.9	305	0	24.97	43	226	0	18.5	32	254	0	20.79	36	218	0	17.84	31	0	0	0	0	0	50	NO	6407PT	16.02.16	0
2002-01-01	1899-12-31 00:53:30	85.1	69.5	140.2	6	31.2	81	51	56	6.7	345	0	28.24	44	259	0	21.2	33	287	0	23.49	37	246	0	20.14	31	0	0	0	0	0	50	NO	6407PT	16.02.16	0
2002-01-01	1899-12-31 00:55:36	88.4	68.9	151.2	7.1	29.3	76	47	55	6.9	334	0	27.34	36	221	0	18.09	24	265	0	21.69	28	391	0	32.01	42	0	0	0	0	0	50	NO	6407PT	22.03.16	0
2002-01-01	1899-12-31 00:55:43	90.6	70.9	155	6.7	28.5	77	47	55	6.6	431	0	35.28	39	302	0	24.72	28	352	0	28.81	32	429	0	35.12	39	0	0	0	0	0	50	NO	6407PT	22.03.16	0
2002-01-01	1899-12-31 00:55:49	89.6	70.8	149.6	6.5	28.9	77	48	55	7.4	505	0	41.34	44	351	0	28.73	31	415	0	33.97	36	456	0	37.33	40	0	0	0	0	0	50	NO	6407PT	22.03.16	0
2002-01-01	1899-12-31 00:55:54	95.9	75.6	159.4	6.8	29.4	76	48	55	7.1	667	0	54.6	52	460	0	37.65	36	562	0	46	44	481	0	39.37	37	0	0	0	0	0	50	NO	6407PT	22.03.16	0
2002-01-01	1899-12-31 00:56:02	96.2	74.6	160.6	6.6	29.8	77	48	57	6.9	679	0	55.58	53	470	0	38.47	37	582	0	47.64	46	448	0	36.67	35	0	0	0	0	0	50	NO	6407PT	22.03.16	0
2002-01-01	1899-12-31 00:56:07	99.4	79.2	168.4	7.1	29.5	78	48	56	6.6	525	0	42.97	47	380	0	31.11	34	443	0	36.26	40	361	0	29.55	33	0	0	0	0	0	50	NO	6407PT	22.03.16	0
2002-01-01	1899-12-31 00:56:14	97.5	76.7	161.7	7	28.9	78	49	57	6.8	704	0	57.63	55	492	0	40.27	39	595	0	48.7	47	445	0	36.43	35	0	0	0	0	0	50	NO	6407PT	22.03.16	0
2002-01-01	1899-12-31 00:56:31	101.9	81.7	169.6	7.2	30.5	79	49	56	6.7	510	0	41.75	46	381	0	31.19	34	434	0	35.53	39	378	0	30.94	34	0	0	0	0	0	50	NO	6407PT	22.03.16	0
2002-01-01	1899-12-31 00:56:36	90.2	72.8	145.6	6.6	30	79	50	54	7.4	397	0	32.5	31	274	0	22.43	21	327	0	26.77	25	369	0	30.21	29	0	0	0	0	0	50	NO	6407PT	22.03.16	0
2002-01-01	1899-12-31 00:59:29	84.7	67.8	142.1	6.8	28	77	48	55	6.6	450	0	36.84	31	293	0	23.98	20	341	0	27.91	24	703	0	57.55	49	0	0	0	0	0	50	NO	6304PT	05.07.16	0
2002-01-01	1899-12-31 01:00:40	95.3	76.8	157.3	6.6	29.7	78	49	62	8.6	669	0	54.76	50	473	0	38.72	35	559	0	45.76	42	506	0	41.42	38	0	0	0	0	0	50	NO	6304PT	05.07.16	0
2002-01-01	1899-12-31 01:00:53	94.8	76.7	153.6	6.4	30.4	79	50	55	6.9	836	0	68.43	54	613	0	50.18	40	723	0	59.18	47	576	0	47.15	37	0	0	0	0	0	50	NO	6304PT	05.07.16	0
2002-01-01	1899-12-31 01:00:59	92.7	76.4	150.3	6.2	31.4	80	51	55	7.1	896	0	73.34	58	692	0	56.64	44	794	0	64.99	51	558	0	45.68	36	0	0	0	0	0	50	NO	6304PT	05.07.16	0
2002-01-01	1899-12-31 01:01:07	91.2	73.9	147.8	6.2	32.1	79	51	56	7.2	1018	0	83.33	62	750	0	61.39	46	876	0	71.71	53	559	0	45.76	34	0	0	0	0	0	50	NO	6304PT	05.07.16	0
2002-01-01	1899-12-31 01:01:18	92.5	74.2	151.2	6.3	30.6	78	49	56	7.2	829	0	67.86	55	591	0	48.38	39	705	0	57.71	47	557	0	45.59	37	0	0	0	0	0	50	NO	6304PT	05.07.16	0
2002-01-01	1899-12-31 01:01:27	93.9	76.3	153.2	6.4	30.3	80	51	58	7	964	0	78.91	60	721	0	59.02	45	832	0	68.1	52	513	0	41.99	32	0	0	0	0	0	50	NO	6304PT	05.07.16	0
2002-01-01	1899-12-31 01:01:36	95.2	77.1	154	6.4	30.5	79	51	59	6.9	876	0	71.71	58	640	0	52.39	42	761	0	62.29	50	516	0	42.24	34	0	0	0	0	0	50	NO	6304PT	05.07.16	0
2002-01-01	1899-12-31 01:01:47	95	77.9	152.8	6.3	30.3	80	51	61	6.6	816	0	66.79	58	635	0	51.98	45	712	0	58.28	50	458	0	37.49	32	0	0	0	0	0	50	NO	6304PT	05.07.16	0
2002-01-01	1899-12-31 01:01:55	91.2	74.1	148	6.1	31.4	79	50	63	9.1	935	0	76.54	62	686	0	56.15	46	811	0	66.39	54	441	0	36.1	29	0	0	0	0	0	50	NO	6304PT	05.07.16	0
2002-01-01	1899-12-31 01:02:07	93.5	76.9	150.6	6.1	31.3	81	52	58	6.7	735	0	60.16	53	571	0	46.74	41	645	0	52.8	46	513	0	41.99	37	0	0	0	0	0	50	NO	6304PT	05.07.16	0
2002-01-01	1899-12-31 01:04:55	106.4	86	179.5	7.2	31.2	80	49	59	7.6	919	0	75.23	77	730	0	59.76	61	848	0	69.41	71	233	0	19.07	20	0	0	0	0	0	50	NO	6304PT	16.02.16	0
2002-01-01	1899-12-31 01:05:04	107.6	88.1	178.1	7	31.3	81	50	57	7.3	867	0	70.97	77	688	0	56.32	61	784	0	64.18	70	226	0	18.5	20	0	0	0	0	0	50	NO	6304PT	16.02.16	0
2002-01-01	1899-12-31 01:05:10	104.6	85.8	175.8	6.9	30.7	81	50	58	7.3	880	0	72.03	77	670	0	54.84	58	783	0	64.09	68	231	0	18.91	20	0	0	0	0	0	50	NO	6304PT	16.02.16	0
2002-01-01	1899-12-31 01:05:17	105.1	85.3	174.6	7	30.9	80	50	59	7.2	759	0	62.13	72	574	0	46.99	54	669	0	54.76	63	265	0	21.69	25	0	0	0	0	0	50	NO	6304PT	16.02.16	0
2002-01-01	1899-12-31 01:05:24	108.6	89.6	181	7.2	31.1	82	51	57	6.8	617	0	50.51	68	501	0	41.01	56	565	0	46.25	63	215	0	17.6	24	0	0	0	0	0	50	NO	6304PT	16.02.16	0
2002-01-01	1899-12-31 01:05:47	109.8	91.5	180	7.2	30.7	82	52	55	8.2	476	0	38.96	43	373	0	30.53	34	427	0	34.95	39	169	0	13.83	15	0	0	0	0	0	50	NO	6304PT	16.02.16	0
2002-01-01	1899-12-31 01:09:59	101.2	81.8	175	7.5	29.3	79	47	56	6.6	431	0	35.28	46	318	0	26.03	34	373	0	30.53	40	388	0	31.76	41	0	0	0	0	0	50	NO	6304PT	22.03.16	0
2002-01-01	1899-12-31 01:10:06	102.7	83.7	174	7.1	28.3	80	49	60	6.2	462	0	37.82	49	358	0	29.3	38	413	0	33.81	44	291	0	23.82	31	0	0	0	0	0	50	NO	6304PT	22.03.16	0
2002-01-01	1899-12-31 01:10:12	102	83.5	172.7	7.4	28.9	79	48	56	7	546	0	44.69	50	412	0	33.72	38	479	0	39.21	44	384	0	31.43	35	0	0	0	0	0	50	NO	6304PT	22.03.16	0
2002-01-01	1899-12-31 01:10:18	103.6	83.4	174.5	7.2	29.7	78	48	55	6.9	678	0	55.5	58	499	0	40.85	43	595	0	48.7	51	361	0	29.55	31	0	0	0	0	0	50	NO	6304PT	22.03.16	0
2002-01-01	1899-12-31 01:10:24	105	85.7	173.4	6.9	29.3	79	50	55	7.3	791	0	64.75	60	603	0	49.36	46	705	0	57.71	54	413	0	33.81	32	0	0	0	0	0	50	NO	6304PT	22.03.16	0
2002-01-01	1899-12-31 01:10:31	102.1	82.1	169.4	7	29.3	78	49	56	6.8	850	0	69.58	63	618	0	50.59	46	734	0	60.08	55	401	0	32.82	30	0	0	0	0	0	50	NO	6304PT	22.03.16	0
2002-01-01	1899-12-31 01:10:38	104.8	86.7	173.2	7.1	30.3	81	50	55	7	698	0	57.14	56	555	0	45.43	45	623	0	51	50	437	0	35.77	35	0	0	0	0	0	50	NO	6304PT	22.03.16	0
2002-01-01	1899-12-31 01:10:45	104.4	85.7	171.9	7.1	30.6	80	50	56	6.8	788	0	64.5	63	622	0	50.91	50	705	0	57.71	56	361	0	29.55	29	0	0	0	0	0	50	NO	6304PT	22.03.16	0
2002-01-01	1899-12-31 01:10:51	104.2	84.7	172	7.1	29	79	49	55	7.1	780	0	63.85	59	588	0	48.13	45	685	0	56.07	52	425	0	34.79	32	0	0	0	0	0	50	NO	6304PT	22.03.16	0
2002-01-01	1899-12-31 01:13:46	110.2	90.5	188	6.8	33.4	82	51	56	7	154	0	12.61	37	125	0	10.23	30	144	0	11.79	35	172	0	14.08	42	0	0	0	0	0	50	NO	5926PT	23.08.16	0
2002-01-01	1899-12-31 01:13:52	108.7	93.6	186.3	7.1	33.5	85	51	59	6.8	139	0	11.38	36	120	0	9.82	31	124	0	10.15	32	117	0	9.58	30	0	0	0	0	0	50	NO	5926PT	23.08.16	0
2002-01-01	1899-12-31 01:13:56	114.3	96.2	190.9	6.8	35.7	83	52	58	6.6	160	0	13.1	39	132	0	10.81	32	147	0	12.03	36	113	0	9.25	28	0	0	0	0	0	50	NO	5926PT	23.08.16	0
2002-01-01	1899-12-31 01:14:02	114.4	96.9	188.8	6.6	34.9	84	53	55	6.7	196	0	16.04	40	161	0	13.18	33	182	0	14.9	37	145	0	11.87	29	0	0	0	0	0	50	NO	5926PT	23.08.16	0
2002-01-01	1899-12-31 01:14:07	114.8	96	190.7	6.7	33.5	83	53	54	6.6	153	0	12.52	37	130	0	10.64	31	141	0	11.54	34	110	0	9	26	0	0	0	0	0	50	NO	5926PT	23.08.16	0
2002-01-01	1899-12-31 01:14:12	116.2	100.5	198.4	7.7	33.2	86	53	58	6.7	124	0	10.15	33	106	0	8.68	28	114	0	9.33	30	75	0	6.14	20	0	0	0	0	0	50	NO	5926PT	23.08.16	0
2002-01-01	1899-12-31 01:14:18	89.7	68	155.8	7.4	22.4	75	44	56	5.9	112	0	9.17	11	63	0	5.16	6	85	0	6.96	8	95	0	7.78	9	0	0	0	0	0	50	NO	5926PT	23.08.16	0
2002-01-01	1899-12-31 01:18:46	112.3	93	187.9	7	33	82	50	57	7	416	0	34.05	50	332	0	27.18	40	373	0	30.53	45	246	0	20.14	29	0	0	0	0	0	50	NO	5926PT-I	23.08.16	0
2002-01-01	1899-12-31 01:18:51	112.5	94.3	183.5	7	33.8	82	52	58	7	341	0	27.91	45	277	0	22.67	36	315	0	25.78	42	194	0	15.88	26	0	0	0	0	0	50	NO	5926PT-I	23.08.16	0
2002-01-01	1899-12-31 01:18:58	104.9	88.7	171.3	6.6	34.3	83	53	55	7.3	242	0	19.81	31	207	0	16.94	27	222	0	18.17	29	250	0	20.46	32	0	0	0	0	0	50	NO	5926PT-I	23.08.16	0
2002-01-01	1899-12-31 01:19:05	104.9	87.8	171.3	6.6	35.2	82	52	57	8.4	360	0	29.47	46	286	0	23.41	36	329	0	26.93	42	187	0	15.31	24	0	0	0	0	0	50	NO	5926PT-I	23.08.16	0
2002-01-01	1899-12-31 01:19:11	115.3	99.3	187.4	6.8	35.3	84	53	59	6.9	307	0	25.13	41	260	0	21.28	35	282	0	23.08	38	187	0	15.31	25	0	0	0	0	0	50	NO	5926PT-I	23.08.16	0
2002-01-01	1899-12-31 01:19:19	107.5	91.7	173.5	6.5	34.6	84	54	58	6.7	251	0	20.55	33	203	0	16.62	27	222	0	18.17	29	190	0	15.55	25	0	0	0	0	0	50	NO	5926PT-I	23.08.16	0
2002-01-01	1899-12-31 01:19:23	104.4	89.5	169.4	6.4	35.7	85	54	55	6.9	166	0	13.59	25	135	0	11.05	21	147	0	12.03	22	153	0	12.52	23	0	0	0	0	0	50	NO	5926PT-I	23.08.16	0
2002-01-01	1899-12-31 01:20:06	113.4	94.7	185.4	7.1	34.8	82	51	54	7	297	0	24.31	42	236	0	19.32	33	268	0	21.94	38	294	0	24.07	42	0	0	0	0	0	50	NO	5926PT-I	23.08.16	0
2002-01-01	1899-12-31 01:20:11	113	97.9	189.4	7.4	34.6	85	52	56	6.7	302	0	24.72	44	252	0	20.63	36	266	0	21.77	38	267	0	21.86	39	0	0	0	0	0	50	NO	5926PT-I	23.08.16	0
2002-01-01	1899-12-31 01:20:15	114	97.4	189	7.2	32.4	83	52	56	6.6	326	0	26.69	42	258	0	21.12	33	286	0	23.41	37	295	0	24.15	38	0	0	0	0	0	50	NO	5926PT-I	23.08.16	0
2002-01-01	1899-12-31 01:20:20	107.4	91	177.9	6.7	34.6	83	52	54	7.2	276	0	22.59	35	218	0	17.84	27	240	0	19.65	30	306	0	25.05	39	0	0	0	0	0	50	NO	5926PT-I	23.08.16	0
2002-01-01	1899-12-31 01:20:25	113	96.3	184.4	7.1	33.7	84	52	56	7	329	0	26.93	40	272	0	22.26	33	292	0	23.9	35	288	0	23.57	35	0	0	0	0	0	50	NO	5926PT-I	23.08.16	0
2002-01-01	1899-12-31 01:23:59	92.3	84.1	142.2	5.6	40.1	90	60	57	6.7	110	0	9	29	91	0	7.45	24	93	0	7.61	24	94	0	7.69	25	0	0	0	0	0	50	NO	6708PT	12.01.16	0
2002-01-01	1899-12-31 01:24:04	97.6	87.5	148	5.3	39.1	89	60	55	6.4	128	0	10.48	29	107	0	8.76	24	110	0	9	24	151	0	12.36	34	0	0	0	0	0	50	NO	6708PT	12.01.16	0
2002-01-01	1899-12-31 01:24:07	98.8	87.2	151.7	5.5	39.3	87	60	54	7.2	153	0	12.52	31	118	0	9.66	24	129	0	10.56	26	175	0	14.32	36	0	0	0	0	0	50	NO	6708PT	12.01.16	0
2002-01-01	1899-12-31 01:24:15	97	85.2	144.2	5	39.6	86	59	59	6.4	120	0	9.82	26	91	0	7.45	19	101	0	8.27	22	139	0	11.38	30	0	0	0	0	0	50	NO	6708PT	12.01.16	0
2002-01-01	1899-12-31 01:24:20	99.6	88.6	146.7	4.8	39.2	87	61	55	6.4	99	0	8.1	22	80	0	6.55	18	85	0	6.96	19	104	0	8.51	23	0	0	0	0	0	50	NO	6708PT	12.01.16	0
2002-01-01	1899-12-31 01:27:54	107.2	86.4	191.3	7.4	32.5	80	49	52	7	68	0	5.57	11	53	0	4.34	9	59	0	4.83	10	266	0	21.77	43	0	0	0	0	0	50	NO	6708PT	18.01.02	0
2002-01-01	1899-12-31 01:28:05	102.6	83.5	177.1	6.6	28.9	80	50	49	7	92	0	7.53	14	67	0	5.48	11	79	0	6.47	12	294	0	24.07	46	0	0	0	0	0	50	NO	6708PT	18.01.02	0
2002-01-01	1899-12-31 01:28:10	105.4	88.9	180.8	7.7	32.8	82	51	51	6.8	102	0	8.35	15	73	0	5.98	11	84	0	6.88	13	292	0	23.9	44	0	0	0	0	0	50	NO	6708PT	18.01.02	0
2002-01-01	1899-12-31 01:28:13	121.6	107.5	191.3	7.5	32.4	87	57	54	6.3	98	0	8.02	15	91	0	7.45	14	94	0	7.69	14	219	0	17.93	33	0	0	0	0	0	50	NO	6708PT	18.01.02	0
2002-01-01	1899-12-31 01:28:18	113.9	101.1	184.3	6.8	36.2	86	55	52	6.5	140	0	11.46	20	115	0	9.41	16	122	0	9.99	17	205	0	16.78	29	0	0	0	0	0	50	NO	6708PT	18.01.02	0
2002-01-01	1899-12-31 01:30:45	92	79.4	135.9	4.9	37	84	59	54	8	532	0	43.55	47	397	0	32.5	35	442	0	36.18	39	471	0	38.55	42	0	0	0	0	0	50	NO	6708PT	NON-PRINTED	0
2002-01-01	1899-12-31 01:30:51	94.4	80	139.2	5.1	37.5	82	58	55	7.7	630	0	51.57	53	469	0	38.39	39	540	0	44.2	45	466	0	38.15	39	0	0	0	0	0	50	NO	6708PT	NON-PRINTED	0
2002-01-01	1899-12-31 01:30:55	94.7	81.3	137.1	5.1	37.3	83	59	55	7.3	702	0	57.46	56	559	0	45.76	45	614	0	50.26	49	482	0	39.45	39	0	0	0	0	0	50	NO	6708PT	NON-PRINTED	0
2002-01-01	1899-12-31 01:31:05	93.8	79.4	137.8	5.3	36	82	58	54	7.7	834	0	68.27	59	636	0	52.06	45	715	0	58.53	51	496	0	40.6	35	0	0	0	0	0	50	NO	6708PT	NON-PRINTED	0
2002-01-01	1899-12-31 01:31:11	94.9	81.6	136.4	4.7	36.3	84	60	57	7.9	734	0	60.08	57	564	0	46.17	44	637	0	52.14	49	476	0	38.96	37	0	0	0	0	0	50	NO	6708PT	NON-PRINTED	0
2002-01-01	1899-12-31 01:31:18	98	83.1	142.5	5.2	37	82	59	57	8.3	888	0	72.69	61	677	0	55.42	47	780	0	63.85	54	475	0	38.88	33	0	0	0	0	0	50	NO	6708PT	NON-PRINTED	0
2002-01-01	1899-12-31 01:31:26	95.5	81.3	139.2	5.1	35.8	82	58	54	7.4	423	0	34.63	29	325	0	26.6	22	370	0	30.29	25	170	0	13.92	12	0	0	0	0	0	50	NO	6708PT	NON-PRINTED	0
2002-01-01	1899-12-31 01:31:45	100.1	86	143.3	5	37.8	84	61	56	7.8	784	0	64.18	59	614	0	50.26	46	696	0	56.97	52	453	0	37.08	34	0	0	0	0	0	50	NO	6708PT	NON-PRINTED	0
2002-01-01	1899-12-31 01:33:13	107.6	88.4	199.1	7.7	29	82	46	55	5.5	61	0	4.99	14	51	0	4.17	11	56	0	4.58	13	257	0	21.04	58	0	0	0	0	0	50	NO	4705PT	23.08.16	0
2002-01-01	1899-12-31 01:33:20	104.8	83.7	190.5	8	27.3	79	46	54	5.7	84	0	6.88	18	65	0	5.32	14	77	0	6.3	17	169	0	13.83	37	0	0	0	0	0	50	NO	4705PT	23.08.16	0
2002-01-01	1899-12-31 01:33:28	101.1	81.3	178.6	8	26.5	79	46	56	5.7	98	0	8.02	21	67	0	5.48	14	79	0	6.47	17	207	0	16.94	44	0	0	0	0	0	50	NO	4705PT	23.08.16	0
2002-01-01	1899-12-31 01:33:34	98.9	82.5	178.5	7.7	30.8	83	48	56	6.1	70	0	5.73	15	53	0	4.34	12	61	0	4.99	13	198	0	16.21	43	0	0	0	0	0	50	NO	4705PT	23.08.16	0
2002-01-01	1899-12-31 01:33:40	113.7	90.2	204.7	8.5	29.7	79	47	58	6.1	85	0	6.96	18	67	0	5.48	15	77	0	6.3	17	143	0	11.71	31	0	0	0	0	0	50	NO	4705PT	23.08.16	0
2002-01-01	1899-12-31 01:36:55	87.4	72.1	147.9	5.7	33.1	83	53	55	7	404	0	33.07	55	302	0	24.72	41	349	0	28.57	48	238	0	19.48	32	0	0	0	0	0	50	NO	6253PT	29.02.16	0
2002-01-01	1899-12-31 01:37:00	90.4	75.1	152.3	5.6	35	83	53	56	7.1	355	0	29.06	54	277	0	22.67	42	306	0	25.05	47	204	0	16.7	31	0	0	0	0	0	50	NO	6253PT	29.02.16	0
2002-01-01	1899-12-31 01:37:04	95.6	81.5	159.4	6.1	35.4	85	54	57	7.2	371	0	30.37	59	302	0	24.72	48	329	0	26.93	52	195	0	15.96	31	0	0	0	0	0	50	NO	6253PT	29.02.16	0
2002-01-01	1899-12-31 01:37:09	92.9	77.7	154.5	5.8	36.2	84	53	57	7	412	0	33.72	57	328	0	26.85	45	363	0	29.71	50	221	0	18.09	31	0	0	0	0	0	50	NO	6253PT	29.02.16	0
2002-01-01	1899-12-31 01:37:15	95.2	78.8	159.8	5.9	35.6	83	53	56	6.6	405	0	33.15	56	317	0	25.95	44	366	0	29.96	50	211	0	17.27	29	0	0	0	0	0	50	NO	6253PT	29.02.16	0
2002-01-01	1899-12-31 01:37:19	88	72.1	151.6	5.7	36.8	82	51	58	6.6	395	0	32.33	58	291	0	23.82	43	341	0	27.91	50	174	0	14.24	26	0	0	0	0	0	50	NO	6253PT	29.02.16	0
2002-01-01	1899-12-31 01:37:28	92.3	77.4	155.8	5.9	36.5	84	53	55	6.7	429	0	35.12	60	331	0	27.09	46	370	0	30.29	51	183	0	14.98	25	0	0	0	0	0	50	NO	6253PT	29.02.16	0
2002-01-01	1899-12-31 01:37:33	88.5	74.6	152.7	5.9	36.2	85	52	56	6.7	405	0	33.15	57	319	0	26.11	45	357	0	29.22	50	203	0	16.62	29	0	0	0	0	0	50	NO	6253PT	29.02.16	0
2002-01-01	1899-12-31 01:37:37	86.9	70.6	151.3	6.1	33.9	82	49	57	6.4	157	0	12.85	15	119	0	9.74	11	139	0	11.38	13	63	0	5.16	6	0	0	0	0	0	50	NO	6253PT	29.02.16	0
2002-01-01	1899-12-31 01:47:48	80.9	67	119.7	4.8	30.3	82	59	54	6.6	197	0	16.13	31	134	0	10.97	21	158	0	12.93	25	231	0	18.91	36	0	0	0	0	0	50	NO	5926PT-II	23.08.16	0
2002-01-01	1899-12-31 01:47:57	80.4	64.1	125.6	5	30.6	79	55	53	6.4	291	0	23.82	42	202	0	16.54	29	240	0	19.65	35	221	0	18.09	32	0	0	0	0	0	50	NO	5926PT-II	23.08.16	0
2002-01-01	1899-12-31 01:48:02	84.7	66.4	130	5.2	31.2	77	54	52	6.9	293	0	23.98	40	200	0	16.37	28	249	0	20.38	34	256	0	20.96	35	0	0	0	0	0	50	NO	5926PT-II	23.08.16	0
2002-01-01	1899-12-31 01:48:06	81.3	65.8	119.1	4.7	31.5	80	58	52	6.2	199	0	16.29	31	134	0	10.97	21	162	0	13.26	25	198	0	16.21	31	0	0	0	0	0	50	NO	5926PT-II	23.08.16	0
2002-01-01	1899-12-31 01:48:12	85	69.4	126.3	5	31.6	81	58	54	6.4	204	0	16.7	33	144	0	11.79	23	170	0	13.92	27	132	0	10.81	21	0	0	0	0	0	50	NO	5926PT-II	23.08.16	0
2002-01-01	1899-12-31 01:48:17	80.1	64.1	120.9	4.9	29.2	79	57	56	6.9	186	0	15.23	32	125	0	10.23	21	153	0	12.52	26	151	0	12.36	26	0	0	0	0	0	50	NO	5926PT-II	23.08.16	0
2002-01-01	1899-12-31 01:50:36	83.4	71.8	134.6	5.3	36.5	84	53	56	7.5	471	0	38.55	50	352	0	28.81	38	390	0	31.92	42	342	0	27.99	37	0	0	0	0	0	50	NO	6253PT	04.07.16	0
2002-01-01	1899-12-31 01:50:41	88.3	75	142.1	5.6	37.3	83	53	57	7.2	516	0	42.24	54	402	0	32.91	42	451	0	36.92	47	358	0	29.3	37	0	0	0	0	0	50	NO	6253PT	04.07.16	0
2002-01-01	1899-12-31 01:50:47	84.6	70.2	135.7	5.3	36.3	82	53	57	7	532	0	43.55	52	393	0	32.17	39	454	0	37.16	45	375	0	30.7	37	0	0	0	0	0	50	NO	6253PT	04.07.16	0
2002-01-01	1899-12-31 01:50:52	81.1	68.1	131.1	5.1	36	83	53	58	6.9	509	0	41.66	53	371	0	30.37	38	422	0	34.54	44	334	0	27.34	35	0	0	0	0	0	50	NO	6253PT	04.07.16	0
2002-01-01	1899-12-31 01:50:56	83.9	70.9	136.7	5.2	37	84	53	57	7.2	422	0	34.54	47	307	0	25.13	34	351	0	28.73	39	336	0	27.5	37	0	0	0	0	0	50	NO	6253PT	04.07.16	0
2002-01-01	1899-12-31 01:51:01	81.6	69.1	133.1	5	37.9	83	53	57	7.1	446	0	36.51	50	334	0	27.34	38	374	0	30.61	42	316	0	25.87	36	0	0	0	0	0	50	NO	6253PT	04.07.16	0
2002-01-01	1899-12-31 01:51:06	73.4	61.7	123	4.8	38.5	83	52	57	7	240	0	19.65	23	169	0	13.83	16	188	0	15.39	18	166	0	13.59	16	0	0	0	0	0	50	NO	6253PT	04.07.16	0
2002-01-01	1899-12-31 01:52:11	85.2	71.5	138.2	5.4	38.1	82	53	63	6.6	397	0	32.5	51	300	0	24.56	38	343	0	28.08	44	225	0	18.42	29	0	0	0	0	0	50	NO	6253PT	04.07.16	0
2002-01-01	1899-12-31 01:52:19	89.8	76.6	144	5.3	37.3	84	54	65	7	438	0	35.85	55	343	0	28.08	43	382	0	31.27	48	209	0	17.11	26	0	0	0	0	0	50	NO	6253PT	04.07.16	0
2002-01-01	1899-12-31 00:19:42	89.7	70.5	150.8	6.9	28.7	78	49	59	9.1	158	0	12.93	22	103	0	8.43	14	126	0	10.31	18	329	0	26.93	46	0	0	0	0	0	50	NO	6407PT	16.02.16	0
2002-01-01	1899-12-31 00:19:56	93.3	72	164.5	6.7	29.7	77	46	59	7.3	223	0	18.25	30	152	0	12.44	20	186	0	15.23	25	301	0	24.64	40	0	0	0	0	0	50	NO	6407PT	16.02.16	0
2002-01-01	1899-12-31 00:20:01	85.4	67.5	146	6.6	29.1	78	47	59	7.9	290	0	23.74	36	189	0	15.47	23	217	0	17.76	27	316	0	25.87	39	0	0	0	0	0	50	NO	6407PT	16.02.16	0
2002-01-01	1899-12-31 00:20:10	83.8	66.9	144.7	6.2	30.4	79	48	56	7.1	266	0	21.77	33	172	0	14.08	21	203	0	16.62	25	365	0	29.88	46	0	0	0	0	0	50	NO	6407PT	16.02.16	0
2002-01-01	1899-12-31 00:20:14	86	67.2	150.2	7	30.7	77	46	54	6.8	257	0	21.04	33	173	0	14.16	22	205	0	16.78	26	323	0	26.44	41	0	0	0	0	0	50	NO	6407PT	16.02.16	0
2002-01-01	1899-12-31 00:20:19	86.9	67.9	150.1	7	29.7	78	48	55	6.5	191	0	15.63	28	127	0	10.4	18	145	0	11.87	21	205	0	16.78	30	0	0	0	0	0	50	NO	6407PT	16.02.16	0
2002-01-01	1899-12-31 00:24:36	95.4	76.1	158.9	6.5	28.1	79	50	58	7.5	367	0	30.04	38	267	0	21.86	28	315	0	25.78	33	395	0	32.33	41	0	0	0	0	0	50	NO	6407PT0MIN	16.02.16	0
2002-01-01	1899-12-31 00:24:41	90	70.3	156.8	6.9	28.2	77	47	59	7.3	331	0	27.09	36	218	0	17.84	24	267	0	21.86	29	329	0	26.93	36	0	0	0	0	0	50	NO	6407PT0MIN	16.02.16	0
2002-01-01	1899-12-31 00:24:46	90	70.4	152.1	6.6	28.4	78	49	57	6.9	316	0	25.87	34	213	0	17.44	23	256	0	20.96	27	334	0	27.34	36	0	0	0	0	0	50	NO	6407PT0MIN	16.02.16	0
2002-01-01	1899-12-31 00:24:53	92.9	73.5	156.1	6.8	28.5	78	49	62	8.3	313	0	25.62	37	217	0	17.76	26	260	0	21.28	31	234	0	19.15	28	0	0	0	0	0	50	NO	6407PT0MIN	16.02.16	0
2002-01-01	1899-12-31 00:24:58	87.9	69.5	149.4	6.7	28.1	79	49	61	7.9	262	0	21.45	32	190	0	15.55	23	217	0	17.76	27	260	0	21.28	32	0	0	0	0	0	50	NO	6407PT0MIN	16.02.16	0
2002-01-01	1899-12-31 00:25:02	89.2	72.1	144.7	6.3	27.9	79	51	61	7.9	242	0	19.81	31	164	0	13.42	21	193	0	15.8	25	225	0	18.42	29	0	0	0	0	0	50	NO	6407PT0MIN	16.02.16	0
2002-01-01	1899-12-31 00:25:58	91.7	73.5	156	6.9	30.3	78	48	58	8.1	455	0	37.24	42	305	0	24.97	28	365	0	29.88	34	452	0	37	42	0	0	0	0	0	50	NO	6407PT0MIN	22.03.16	0
2002-01-01	1899-12-31 00:26:02	91.8	74.8	155.5	6.8	30.2	80	49	56	7.2	373	0	30.53	38	265	0	21.69	27	301	0	24.64	30	426	0	34.87	43	0	0	0	0	0	50	NO	6407PT0MIN	22.03.16	0
2002-01-01	1899-12-31 00:26:07	88.2	70.5	149.3	6.7	30.3	78	48	55	6.7	393	0	32.17	39	275	0	22.51	27	320	0	26.19	32	462	0	37.82	46	0	0	0	0	0	50	NO	6407PT0MIN	22.03.16	0
2002-01-01	1899-12-31 00:26:11	95.4	76	158.8	6.9	29.7	78	49	56	7.1	370	0	30.29	39	263	0	21.53	27	314	0	25.7	33	401	0	32.82	42	0	0	0	0	0	50	NO	6407PT0MIN	22.03.16	0
2002-01-01	1899-12-31 00:26:15	92.8	74.6	158.7	6.9	31.4	78	48	57	7.5	370	0	30.29	40	261	0	21.36	28	304	0	24.88	33	354	0	28.98	38	0	0	0	0	0	50	NO	6407PT0MIN	22.03.16	0
2002-01-01	1899-12-31 00:26:22	94.7	76.8	161.1	6.9	31.8	79	49	58	7.2	345	0	28.24	38	256	0	20.96	28	295	0	24.15	32	366	0	29.96	40	0	0	0	0	0	50	NO	6407PT0MIN	22.03.16	0
2002-01-01	1899-12-31 00:26:26	96.6	77.4	163.9	7.1	29	78	48	58	7.4	445	0	36.43	45	326	0	26.69	33	378	0	30.94	38	367	0	30.04	37	0	0	0	0	0	50	NO	6407PT0MIN	22.03.16	0
2002-01-01	1899-12-31 00:26:31	92.1	74.5	153.7	6.8	29.9	79	50	57	8	555	0	45.43	49	399	0	32.66	35	461	0	37.74	41	381	0	31.19	34	0	0	0	0	0	50	NO	6407PT0MIN	22.03.16	0
2002-01-01	1899-12-31 00:26:38	93.6	74.6	158	7.1	29.9	78	48	59	7.5	415	0	33.97	43	303	0	24.8	32	355	0	29.06	37	333	0	27.26	35	0	0	0	0	0	50	NO	6407PT0MIN	22.03.16	0
2002-01-01	1899-12-31 00:26:45	97	77	161.8	6.8	28.9	77	48	59	7.7	444	0	36.34	45	314	0	25.7	32	376	0	30.78	38	319	0	26.11	32	0	0	0	0	0	50	NO	6407PT0MIN	22.03.16	0
2002-01-01	1899-12-31 00:26:52	94.4	77.2	159.5	6.9	30.4	80	50	60	7.5	364	0	29.8	38	264	0	21.61	27	296	0	24.23	31	342	0	27.99	35	0	0	0	0	0	50	NO	6407PT0MIN	22.03.16	0
2002-01-01	1899-12-31 00:27:59	93.6	74.1	153.8	6.5	28.3	78	49	56	6.6	296	0	24.23	30	206	0	16.86	21	255	0	20.87	26	414	0	33.89	42	0	0	0	0	0	50	NO	6407PT0MIN	05.07.16	0
2002-01-01	1899-12-31 00:28:03	93.4	75.3	153.8	7	31.9	78	49	54	6.4	253	0	20.71	27	181	0	14.82	20	210	0	17.19	23	376	0	30.78	41	0	0	0	0	0	50	NO	6407PT0MIN	05.07.16	0
2002-01-01	1899-12-31 00:28:08	96.2	79.2	156.3	6.7	29.7	80	51	54	6.7	320	0	26.19	34	242	0	19.81	26	272	0	22.26	29	388	0	31.76	41	0	0	0	0	0	50	NO	6407PT0MIN	05.07.16	0
2002-01-01	1899-12-31 00:28:12	93.8	76.1	153.3	6.5	30.1	80	50	54	6.4	404	0	33.07	38	285	0	23.33	27	337	0	27.59	32	425	0	34.79	40	0	0	0	0	0	50	NO	6407PT0MIN	05.07.16	0
2002-01-01	1899-12-31 00:28:16	93.9	75.3	152.6	6.6	30.5	78	49	55	6.9	635	0	51.98	49	452	0	37	35	527	0	43.14	41	513	0	41.99	40	0	0	0	0	0	50	NO	6407PT0MIN	05.07.16	0
2002-01-01	1899-12-31 00:28:24	97.5	79.7	156.5	6.7	29.4	81	52	55	6.3	494	0	40.44	43	379	0	31.02	33	430	0	35.2	37	471	0	38.55	41	0	0	0	0	0	50	NO	6407PT0MIN	05.07.16	0
2002-01-01	1899-12-31 00:28:29	94.3	77.5	155.6	6.6	32	81	51	57	6.4	354	0	28.98	37	271	0	22.18	28	302	0	24.72	32	321	0	26.28	34	0	0	0	0	0	50	NO	6407PT0MIN	05.07.16	0
2002-01-01	1899-12-31 00:28:36	97	80.2	160.2	6.6	31.6	81	50	55	6.5	264	0	21.61	28	206	0	16.86	22	229	0	18.75	25	376	0	30.78	40	0	0	0	0	0	50	NO	6407PT0MIN	05.07.16	0
2002-01-01	1899-12-31 00:28:41	96.9	79.4	157.9	7	30.7	80	51	56	6.3	333	0	27.26	35	262	0	21.45	28	285	0	23.33	30	323	0	26.44	34	0	0	0	0	0	50	NO	6407PT0MIN	05.07.16	0
2002-01-01	1899-12-31 00:28:45	100	79.9	165.2	7.1	28.7	79	49	56	6.6	478	0	39.13	42	357	0	29.22	32	413	0	33.81	37	394	0	32.25	35	0	0	0	0	0	50	NO	6407PT0MIN	05.07.16	0
2002-01-01	1899-12-31 00:28:49	97.4	78.5	156.9	6.6	29.4	79	51	56	6.9	704	0	57.63	54	535	0	43.79	41	612	0	50.1	47	434	0	35.53	33	0	0	0	0	0	50	NO	6407PT0MIN	05.07.16	0
2002-01-01	1899-12-31 00:28:56	95.2	75.3	156.7	6.7	29.1	78	49	55	7.3	370	0	30.29	26	265	0	21.69	18	323	0	26.44	22	201	0	16.45	14	0	0	0	0	0	50	NO	6407PT0MIN	05.07.16	0
2002-01-01	1899-12-31 00:29:07	98.2	78.9	160.8	6.9	30.3	79	50	56	6.6	676	0	55.34	51	523	0	42.81	40	605	0	49.52	46	494	0	40.44	37	0	0	0	0	0	50	NO	6407PT0MIN	05.07.16	0
2002-01-01	1899-12-31 00:29:13	93.6	75	156.1	6.9	31.1	78	49	57	6.5	518	0	42.4	45	382	0	31.27	33	440	0	36.02	38	403	0	32.99	35	0	0	0	0	0	50	NO	6407PT0MIN	05.07.16	0
2002-01-01	1899-12-31 00:29:19	99	78.6	163.2	7.1	29.1	78	49	55	6.6	616	0	50.42	48	450	0	36.84	35	535	0	43.79	42	437	0	35.77	34	0	0	0	0	0	50	NO	6407PT0MIN	05.07.16	0
2002-01-01	1899-12-31 00:33:10	112.5	95.7	184.6	7	33.2	84	53	57	6.7	554	0	45.35	63	459	0	37.57	53	500	0	40.93	57	248	0	20.3	28	0	0	0	0	0	50	NO	6304PT0MIN	16.02.16	0
2002-01-01	1899-12-31 00:33:16	113	96.4	187.3	7.3	31.9	84	52	57	6.6	483	0	39.54	60	407	0	33.32	50	444	0	36.34	55	231	0	18.91	29	0	0	0	0	0	50	NO	6304PT0MIN	16.02.16	0
2002-01-01	1899-12-31 00:33:20	112.4	94	188.7	7.1	33.1	82	51	57	6.4	497	0	40.68	62	399	0	32.66	50	451	0	36.92	56	230	0	18.83	29	0	0	0	0	0	50	NO	6304PT0MIN	16.02.16	0
2002-01-01	1899-12-31 00:33:24	113.4	97.6	183.3	7.1	34.2	84	54	57	6.7	415	0	33.97	56	343	0	28.08	47	371	0	30.37	50	241	0	19.73	33	0	0	0	0	0	50	NO	6304PT0MIN	16.02.16	0
2002-01-01	1899-12-31 00:33:30	116.4	100.2	192.9	7.2	32.1	85	53	59	6.1	360	0	29.47	56	297	0	24.31	46	324	0	26.52	50	160	0	13.1	25	0	0	0	0	0	50	NO	6304PT0MIN	16.02.16	0
2002-01-01	1899-12-31 00:33:34	117	97.1	193.8	7.6	30.8	81	51	54	10	334	0	27.34	42	253	0	20.71	32	298	0	24.39	37	156	0	12.77	20	0	0	0	0	0	50	NO	6304PT0MIN	16.02.16	0
2002-01-01	1899-12-31 00:33:48	111.9	95.9	184.2	7	33.5	84	53	59	6.5	514	0	42.07	63	419	0	34.3	51	463	0	37.9	57	220	0	18.01	27	0	0	0	0	0	50	NO	6304PT0MIN	16.02.16	0
2002-01-01	1899-12-31 00:34:41	98.6	82.1	158.5	7.3	31.3	80	52	56	6.3	226	0	18.5	21	166	0	13.59	16	183	0	14.98	17	391	0	32.01	37	0	0	0	0	0	50	NO	6304PT0MIN	05.07.16	0
2002-01-01	1899-12-31 00:34:48	94.9	77.6	155.2	7.1	29.2	79	50	56	6.4	272	0	22.26	22	193	0	15.8	16	218	0	17.84	18	421	0	34.46	35	0	0	0	0	0	50	NO	6304PT0MIN	05.07.16	0
2002-01-01	1899-12-31 00:34:53	94.3	77.9	158.2	7.1	32.5	79	49	55	6.8	299	0	24.48	25	215	0	17.6	18	241	0	19.73	21	405	0	33.15	34	0	0	0	0	0	50	NO	6304PT0MIN	05.07.16	0
2002-01-01	1899-12-31 00:34:57	100	80.8	164.3	6.9	30	78	50	56	6.8	344	0	28.16	28	240	0	19.65	19	283	0	23.17	23	421	0	34.46	34	0	0	0	0	0	50	NO	6304PT0MIN	05.07.16	0
2002-01-01	1899-12-31 00:35:01	89.9	73.5	146.8	6.6	30.8	80	51	54	6.6	301	0	24.64	24	217	0	17.76	18	247	0	20.22	20	442	0	36.18	36	0	0	0	0	0	50	NO	6304PT0MIN	05.07.16	0
2002-01-01	1899-12-31 00:35:05	93.3	76.4	152	6.6	29.3	79	50	54	6.8	262	0	21.45	22	181	0	14.82	15	207	0	16.94	18	372	0	30.45	32	0	0	0	0	0	50	NO	6304PT0MIN	05.07.16	0
2002-01-01	1899-12-31 00:35:45	93.3	75.7	156.2	7.2	31.2	79	48	59	7.1	372	0	30.45	30	255	0	20.87	21	289	0	23.66	24	467	0	38.23	38	0	0	0	0	0	50	NO	6304PT0MIN	05.07.16	0
2002-01-01	1899-12-31 00:35:49	95.4	76.7	156.7	7	30.4	78	49	61	7.8	289	0	23.66	28	201	0	16.45	19	239	0	19.56	23	335	0	27.42	32	0	0	0	0	0	50	NO	6304PT0MIN	05.07.16	0
2002-01-01	1899-12-31 00:35:53	98.1	79.9	161.2	6.9	29.2	79	49	62	8.5	309	0	25.29	29	214	0	17.52	20	252	0	20.63	23	378	0	30.94	35	0	0	0	0	0	50	NO	6304PT0MIN	05.07.16	0
2002-01-01	1899-12-31 00:35:58	100.7	84.3	162.7	7	29.6	82	52	61	7.9	330	0	27.01	30	251	0	20.55	23	270	0	22.1	25	354	0	28.98	32	0	0	0	0	0	50	NO	6304PT0MIN	05.07.16	0
2002-01-01	1899-12-31 00:36:02	101.4	84.5	163.1	6.6	30	81	52	60	7.6	335	0	27.42	30	257	0	21.04	23	294	0	24.07	26	344	0	28.16	31	0	0	0	0	0	50	NO	6304PT0MIN	05.07.16	0
2002-01-01	1899-12-31 00:36:06	93.6	78.2	153.6	6.6	32.9	81	51	60	7.7	275	0	22.51	26	213	0	17.44	20	232	0	18.99	22	300	0	24.56	29	0	0	0	0	0	50	NO	6304PT0MIN	05.07.16	0
2002-01-01	1899-12-31 00:36:13	94.1	78.3	153.3	6.5	30.9	81	51	58	7.8	334	0	27.34	30	246	0	20.14	22	277	0	22.67	25	322	0	26.36	29	0	0	0	0	0	50	NO	6304PT0MIN	05.07.16	0
2002-01-01	1899-12-31 00:37:38	104.9	85.2	176.9	7.3	29.2	79	48	59	7.6	734	0	60.08	63	534	0	43.71	46	625	0	51.16	53	357	0	29.22	30	0	0	0	0	0	50	NO	6304PT0MIN	22.03.16	0
2002-01-01	1899-12-31 00:37:44	109.8	89.1	185.9	7.5	29.9	79	48	61	7	707	0	57.87	62	550	0	45.02	49	637	0	52.14	56	315	0	25.78	28	0	0	0	0	0	50	NO	6304PT0MIN	22.03.16	0
2002-01-01	1899-12-31 00:37:52	109.9	89.4	186.4	7.7	29.5	79	48	61	6.6	635	0	51.98	61	478	0	39.13	46	555	0	45.43	53	289	0	23.66	28	0	0	0	0	0	50	NO	6304PT0MIN	22.03.16	0
2002-01-01	1899-12-31 00:37:57	117.3	97.2	193.6	7.8	27.4	80	50	65	6.9	599	0	49.03	64	470	0	38.47	50	538	0	44.04	57	195	0	15.96	21	0	0	0	0	0	50	NO	6304PT0MIN	22.03.16	0
2002-01-01	1899-12-31 00:38:04	108.1	87	181.2	7.4	30.1	78	48	57	7.2	808	0	66.14	62	587	0	48.05	45	703	0	57.55	54	401	0	32.82	31	0	0	0	0	0	50	NO	6304PT0MIN	22.03.16	0
2002-01-01	1899-12-31 00:38:09	107.9	88.2	179.2	7.1	31.1	80	50	59	7.6	722	0	59.1	62	550	0	45.02	47	632	0	51.73	54	330	0	27.01	28	0	0	0	0	0	50	NO	6304PT0MIN	22.03.16	0
2002-01-01	1899-12-31 00:38:14	103.9	85.1	176.6	7.4	29.2	80	49	60	9.2	511	0	41.83	40	388	0	31.76	30	444	0	36.34	35	248	0	20.3	19	0	0	0	0	0	50	NO	6304PT0MIN	22.03.16	0
2002-01-01	1899-12-31 00:38:29	109.5	91.1	180.9	7.3	30.3	81	51	59	6.5	602	0	49.28	59	470	0	38.47	46	530	0	43.38	52	296	0	24.23	29	0	0	0	0	0	50	NO	6304PT0MIN	22.03.16	0
2002-01-01	1899-12-31 00:38:35	107.9	87.9	182.4	7.3	28.6	80	49	61	6.5	605	0	49.52	57	470	0	38.47	45	550	0	45.02	52	312	0	25.54	30	0	0	0	0	0	50	NO	6304PT0MIN	22.03.16	0
2002-01-01	1899-12-31 00:42:08	102.1	84	184.9	7.4	32.6	79	45	59	8.4	211	0	17.27	33	158	0	12.93	25	175	0	14.32	28	328	0	26.85	52	0	0	0	0	0	50	NO	5926PT0MIN1	NONPRINTED	0
2002-01-01	1899-12-31 00:42:13	110.8	90.3	189.7	7.2	29.6	79	48	62	8.9	238	0	19.48	37	175	0	14.32	27	202	0	16.54	32	263	0	21.53	41	0	0	0	0	0	50	NO	5926PT0MIN1	NONPRINTED	0
2002-01-01	1899-12-31 00:42:17	105.1	87.2	178.4	6.9	33	81	50	63	9	239	0	19.56	41	171	0	14	29	199	0	16.29	34	209	0	17.11	36	0	0	0	0	0	50	NO	5926PT0MIN1	NONPRINTED	0
2002-01-01	1899-12-31 00:42:22	114.8	95.6	198.9	7.6	31.9	82	49	61	8.5	222	0	18.17	37	173	0	14.16	29	195	0	15.96	33	234	0	19.15	39	0	0	0	0	0	50	NO	5926PT0MIN1	NONPRINTED	0
2002-01-01	1899-12-31 00:42:26	114.7	95	196.9	7.7	33.5	80	48	62	8.8	294	0	24.07	45	217	0	17.76	33	247	0	20.22	38	230	0	18.83	35	0	0	0	0	0	50	NO	5926PT0MIN1	NONPRINTED	0
2002-01-01	1899-12-31 00:42:32	118.3	99	205.9	8	32.6	82	49	61	9.1	235	0	19.24	44	183	0	14.98	35	208	0	17.03	39	149	0	12.2	28	0	0	0	0	0	50	NO	5926PT0MIN1	NONPRINTED	0
2002-01-01	1899-12-31 00:42:37	115.1	94.5	199.9	7.8	31.3	79	47	61	9.4	391	0	32.01	56	296	0	24.23	42	339	0	27.75	48	196	0	16.04	28	0	0	0	0	0	50	NO	5926PT0MIN1	NONPRINTED	0
2002-01-01	1899-12-31 00:42:41	117.6	96.1	193.9	7.5	31.8	80	50	62	10.3	310	0	25.38	30	236	0	19.32	23	286	0	23.41	27	123	0	10.07	12	0	0	0	0	0	50	NO	5926PT0MIN1	NONPRINTED	0
2002-01-01	1899-12-31 00:42:55	108.9	91	187.1	7.5	31.6	81	48	59	6.6	208	0	17.03	35	153	0	12.52	26	172	0	14.08	29	221	0	18.09	37	0	0	0	0	0	50	NO	5926PT0MIN1	NONPRINTED	0
2002-01-01	1899-12-31 00:43:00	107.8	91.2	184.5	7	35.2	82	50	56	6.5	230	0	18.83	34	183	0	14.98	27	199	0	16.29	29	246	0	20.14	36	0	0	0	0	0	50	NO	5926PT0MIN1	NONPRINTED	0
2002-01-01	1899-12-31 00:43:04	118	100.4	196.1	7.3	32.7	84	52	55	6.9	235	0	19.24	35	191	0	15.63	28	209	0	17.11	31	186	0	15.23	28	0	0	0	0	0	50	NO	5926PT0MIN1	NONPRINTED	0
2002-01-01	1899-12-31 00:43:08	122.4	104.4	206.2	7.8	31.7	83	51	59	6.6	223	0	18.25	35	184	0	15.06	29	202	0	16.54	32	144	0	11.79	23	0	0	0	0	0	50	NO	5926PT0MIN1	NONPRINTED	0
2002-01-01	1899-12-31 00:43:12	121.8	103.7	204.4	7.9	33.6	83	51	60	6.6	254	0	20.79	43	207	0	16.94	35	229	0	18.75	39	127	0	10.4	22	0	0	0	0	0	50	NO	5926PT0MIN1	NONPRINTED	0
2002-01-01	1899-12-31 00:43:17	118.8	99.1	192.9	7.5	31.4	82	52	59	6.9	355	0	29.06	47	287	0	23.49	38	320	0	26.19	43	167	0	13.67	22	0	0	0	0	0	50	NO	5926PT0MIN1	NONPRINTED	0
2002-01-01	1899-12-31 00:43:25	122.4	103.5	204.2	7.5	34.3	83	52	58	6.9	328	0	26.85	48	273	0	22.35	40	303	0	24.8	44	177	0	14.49	26	0	0	0	0	0	50	NO	5926PT0MIN1	NONPRINTED	0
2002-01-01	1899-12-31 00:44:27	108.2	92.1	176.4	6.9	34.1	82	52	57	7.5	244	0	19.97	31	181	0	14.82	23	203	0	16.62	26	341	0	27.91	44	0	0	0	0	0	50	NO	5926PT0MIN2	NONPRINTED	0
2002-01-01	1899-12-31 00:44:31	110.9	94.5	178.8	6.9	32	83	54	58	6.7	310	0	25.38	39	247	0	20.22	31	271	0	22.18	34	314	0	25.7	39	0	0	0	0	0	50	NO	5926PT0MIN2	NONPRINTED	0
2002-01-01	1899-12-31 00:44:36	111.5	94.9	180.1	6.9	32	84	54	63	6.8	419	0	34.3	46	338	0	27.67	37	372	0	30.45	40	329	0	26.93	36	0	0	0	0	0	50	NO	5926PT0MIN2	NONPRINTED	0
2002-01-01	1899-12-31 00:44:41	111.6	94.2	181	7.1	32.7	82	52	61	6.8	438	0	35.85	48	344	0	28.16	37	383	0	31.35	42	298	0	24.39	32	0	0	0	0	0	50	NO	5926PT0MIN2	NONPRINTED	0
2002-01-01	1899-12-31 00:44:46	109.3	91.9	179.8	7.3	32.9	82	51	61	6.9	461	0	37.74	49	340	0	27.83	36	389	0	31.84	42	279	0	22.84	30	0	0	0	0	0	50	NO	5926PT0MIN2	NONPRINTED	0
2002-01-01	1899-12-31 00:44:50	112.8	94.2	186.6	7.3	31.6	82	51	62	6.8	436	0	35.69	48	341	0	27.91	38	381	0	31.19	42	258	0	21.12	28	0	0	0	0	0	50	NO	5926PT0MIN2	NONPRINTED	0
2002-01-01	1899-12-31 00:44:55	110.9	94.3	178.4	7	35.8	83	53	60	6.7	353	0	28.9	40	278	0	22.76	31	309	0	25.29	35	251	0	20.55	28	0	0	0	0	0	50	NO	5926PT0MIN2	NONPRINTED	0
2002-01-01	1899-12-31 00:45:00	114.6	97.6	188.4	7.7	33.1	84	53	61	7.1	376	0	30.78	42	307	0	25.13	34	335	0	27.42	38	257	0	21.04	29	0	0	0	0	0	50	NO	5926PT0MIN2	NONPRINTED	0
2002-01-01	1899-12-31 00:45:07	118.6	100.7	192.1	7.3	34.2	83	53	56	6.9	380	0	31.11	41	318	0	26.03	34	353	0	28.9	38	290	0	23.74	31	0	0	0	0	0	50	NO	5926PT0MIN2	NONPRINTED	0
2002-01-01	1899-12-31 00:45:12	114.6	95.8	184.5	7.1	33.4	81	52	56	7	617	0	50.51	54	485	0	39.7	43	562	0	46	49	359	0	29.39	32	0	0	0	0	0	50	NO	5926PT0MIN2	NONPRINTED	0
2002-01-01	1899-12-31 00:45:20	120.4	101.5	192.6	7	33.7	82	53	58	7	656	0	53.7	56	533	0	43.63	46	608	0	49.77	52	297	0	24.31	25	0	0	0	0	0	50	NO	5926PT0MIN2	NONPRINTED	0
2002-01-01	1899-12-31 00:45:25	116.2	98.3	184.9	6.9	34.1	83	53	58	7.3	559	0	45.76	53	451	0	36.92	43	504	0	41.26	48	271	0	22.18	26	0	0	0	0	0	50	NO	5926PT0MIN2	NONPRINTED	0
2002-01-01	1899-12-31 00:45:30	115.3	95.4	180.8	6.8	31.6	81	53	58	7.7	542	0	44.37	39	430	0	35.2	31	492	0	40.27	35	218	0	17.84	16	0	0	0	0	0	50	NO	5926PT0MIN2	NONPRINTED	0
2002-01-01	1899-12-31 00:45:37	112.9	94.5	182.9	6.9	35.2	81	52	58	7.2	640	0	52.39	57	508	0	41.58	45	585	0	47.89	52	287	0	23.49	26	0	0	0	0	0	50	NO	5926PT0MIN2	NONPRINTED	0
2002-01-01	1899-12-31 00:45:48	109.3	90.1	176.2	6.9	32.8	81	52	56	7.6	705	0	57.71	55	544	0	44.53	42	632	0	51.73	49	271	0	22.18	21	0	0	0	0	0	50	NO	5926PT0MIN2	NONPRINTED	0
2002-01-01	1899-12-31 00:49:45	100.8	88.8	142.1	5	38.5	86	63	55	6.7	405	0	33.15	37	340	0	27.83	31	371	0	30.37	34	380	0	31.11	34	0	0	0	0	0	50	NO	6708PT0MIN	NONPRINTED	0
2002-01-01	1899-12-31 00:49:51	102.2	89.8	140.3	4.7	40.7	86	65	54	6.5	393	0	32.17	34	330	0	27.01	28	359	0	29.39	31	381	0	31.19	33	0	0	0	0	0	50	NO	6708PT0MIN	NONPRINTED	0
2002-01-01	1899-12-31 00:49:55	98.5	85.7	137	4.7	38.8	85	63	54	6.5	464	0	37.98	38	374	0	30.61	30	405	0	33.15	33	406	0	33.23	33	0	0	0	0	0	50	NO	6708PT0MIN	NONPRINTED	0
2002-01-01	1899-12-31 00:50:00	98	86	136.9	4.9	38.7	86	64	56	6.2	404	0	33.07	35	332	0	27.18	28	359	0	29.39	31	362	0	29.63	31	0	0	0	0	0	50	NO	6708PT0MIN	NONPRINTED	0
2002-01-01	1899-12-31 00:50:06	95.4	83.7	133.9	4.9	39.4	85	63	51	7	486	0	39.78	38	393	0	32.17	31	424	0	34.71	33	458	0	37.49	36	0	0	0	0	0	50	NO	6708PT0MIN	NONPRINTED	0
2002-01-01	1899-12-31 00:50:13	96.5	83.5	135.8	5	37	84	61	53	7.5	815	0	66.71	52	643	0	52.63	41	727	0	59.51	46	569	0	46.58	36	0	0	0	0	0	50	NO	6708PT0MIN	NONPRINTED	0
2002-01-01	1899-12-31 00:50:21	95.4	82	135.2	5	36.2	83	61	52	7.8	472	0	38.64	29	364	0	29.8	23	416	0	34.05	26	294	0	24.07	18	0	0	0	0	0	50	NO	6708PT0MIN	NONPRINTED	0
2002-01-01	1899-12-31 00:50:33	100.3	88	140.1	4.7	41.4	86	64	53	6.9	417	0	34.13	37	342	0	27.99	30	374	0	30.61	33	373	0	30.53	33	0	0	0	0	0	50	NO	6708PT0MIN	NONPRINTED	0
2002-01-01	1899-12-31 00:50:37	99.9	89.7	135	4.5	41.1	88	67	53	6.9	409	0	33.48	35	342	0	27.99	30	367	0	30.04	32	353	0	28.9	31	0	0	0	0	0	50	NO	6708PT0MIN	NONPRINTED	0
2002-01-01	1899-12-31 00:50:41	99.5	88.2	136.8	4.8	41.3	86	64	53	6.8	380	0	31.11	33	312	0	25.54	27	342	0	27.99	29	375	0	30.7	32	0	0	0	0	0	50	NO	6708PT0MIN	NONPRINTED	0
2002-01-01	1899-12-31 00:50:46	97.9	87.6	133.8	4.6	39	87	66	54	7.1	391	0	32.01	32	330	0	27.01	27	351	0	28.73	29	419	0	34.3	34	0	0	0	0	0	50	NO	6708PT0MIN	NONPRINTED	0
2002-01-01	1899-12-31 00:50:50	98.2	85.7	134.7	4.6	40.1	85	63	54	7	457	0	37.41	36	368	0	30.12	29	404	0	33.07	32	432	0	35.36	34	0	0	0	0	0	50	NO	6708PT0MIN	NONPRINTED	0
2002-01-01	1899-12-31 00:50:56	97.6	84.4	136.3	4.9	37.8	84	62	53	7.8	827	0	67.7	52	655	0	53.62	41	729	0	59.67	46	586	0	47.97	37	0	0	0	0	0	50	NO	6708PT0MIN	NONPRINTED	0
2002-01-01	1899-12-31 00:51:07	100.5	87.5	143.1	5.1	37.8	85	61	54	7.3	820	0	67.12	52	662	0	54.19	42	729	0	59.67	46	552	0	45.18	35	0	0	0	0	0	50	NO	6708PT0MIN	NONPRINTED	0
2002-01-01	1899-12-31 00:51:13	96.3	82.4	135.1	4.7	38.4	83	61	54	7.3	840	0	68.76	54	640	0	52.39	41	738	0	60.41	47	535	0	43.79	34	0	0	0	0	0	50	NO	6708PT0MIN	NONPRINTED	0
2002-01-01	1899-12-31 00:51:19	99.4	87.9	137.4	4.7	38.7	86	64	54	7.3	817	0	66.88	52	664	0	54.35	42	727	0	59.51	46	542	0	44.37	35	0	0	0	0	0	50	NO	6708PT0MIN	NONPRINTED	0
2002-01-01	1899-12-31 00:51:27	99.3	86.3	139.9	5.1	38.2	85	62	54	7.4	805	0	65.89	51	667	0	54.6	42	739	0	60.49	47	595	0	48.7	38	0	0	0	0	0	50	NO	6708PT0MIN	NONPRINTED	0
2002-01-01	1899-12-31 00:53:00	96.5	85.7	160.2	6.4	39.5	85	51	57	8.4	61	0	4.99	11	44	0	3.6	8	45	0	3.68	8	337	0	27.59	61	0	0	0	0	0	50	NO	6708PT0MIN	18.01.02	0
2002-01-01	1899-12-31 00:53:04	95.3	84.8	154	6.1	35.8	86	55	54	8.7	81	0	6.63	15	63	0	5.16	11	66	0	5.4	12	280	0	22.92	51	0	0	0	0	0	50	NO	6708PT0MIN	18.01.02	0
2002-01-01	1899-12-31 00:53:09	109.2	98.7	163.9	5.7	42.5	89	61	61	8.9	90	0	7.37	16	76	0	6.22	13	80	0	6.55	14	277	0	22.67	49	0	0	0	0	0	50	NO	6708PT0MIN	18.01.02	0
2002-01-01	1899-12-31 00:53:13	110.2	100.4	162.8	5.8	32.1	90	62	58	9.1	132	0	10.81	26	113	0	9.25	22	118	0	9.66	23	174	0	14.24	34	0	0	0	0	0	50	NO	6708PT0MIN	18.01.02	0
2002-01-01	1899-12-31 00:53:17	116.4	107	167.9	5.7	30.3	90	64	53	8	168	0	13.75	35	158	0	12.93	33	161	0	13.18	33	107	0	8.76	22	0	0	0	0	0	50	NO	6708PT0MIN	18.01.02	0
2002-01-01	1899-12-31 00:53:25	104.1	96.6	153.6	5.1	41.9	92	63	58	8	114	0	9.33	17	106	0	8.68	15	108	0	8.84	16	231	0	18.91	34	0	0	0	0	0	50	NO	6708PT0MIN	18.01.02	0
2002-01-01	1899-12-31 00:53:33	98.8	85.7	153.1	5.7	40.8	84	55	50	7.2	140	0	11.46	22	106	0	8.68	17	116	0	9.5	18	264	0	21.61	42	0	0	0	0	0	50	NO	6708PT0MIN	18.01.02	0
2002-01-01	1899-12-31 00:53:41	103.5	92.5	153.1	5.1	39.1	87	60	53	7.8	128	0	10.48	19	108	0	8.84	16	118	0	9.66	17	167	0	13.67	24	0	0	0	0	0	50	NO	6708PT0MIN	18.01.02	0
2002-01-01	1899-12-31 00:54:39	83.6	72.7	140.3	5.5	34.6	86	53	55	7	161	0	13.18	26	115	0	9.41	19	125	0	10.23	20	271	0	22.18	44	0	0	0	0	0	50	NO	6708PT0MIN	12.01.16	0
2002-01-01	1899-12-31 00:54:43	97.4	83.1	146.9	5.1	35.1	84	58	54	6.9	188	0	15.39	29	142	0	11.62	22	158	0	12.93	24	214	0	17.52	33	0	0	0	0	0	50	NO	6708PT0MIN	12.01.16	0
2002-01-01	1899-12-31 00:54:48	96	82.5	145.5	5.1	38.8	83	57	54	6.6	228	0	18.66	36	169	0	13.83	27	194	0	15.88	31	188	0	15.39	30	0	0	0	0	0	50	NO	6708PT0MIN	12.01.16	0
2002-01-01	1899-12-31 00:54:53	96.5	84.4	146.5	5.3	37.9	85	58	56	7.5	283	0	23.17	39	218	0	17.84	30	235	0	19.24	33	243	0	19.89	34	0	0	0	0	0	50	NO	6708PT0MIN	12.01.16	0
2002-01-01	1899-12-31 00:54:58	98.6	86.9	145.1	5	38.6	86	61	55	7	230	0	18.83	37	183	0	14.98	29	201	0	16.45	32	156	0	12.77	25	0	0	0	0	0	50	NO	6708PT0MIN	12.01.16	0
2002-01-01	1899-12-31 00:55:03	94.6	82.1	146.1	5.3	39	85	58	57	7.1	185	0	15.14	31	133	0	10.89	22	146	0	11.95	24	205	0	16.78	34	0	0	0	0	0	50	NO	6708PT0MIN	12.01.16	0
2002-01-01	1899-12-31 00:55:07	97.7	85.6	149.1	5.3	39.7	86	58	55	7.4	241	0	19.73	37	184	0	15.06	28	202	0	16.54	31	232	0	18.99	35	0	0	0	0	0	50	NO	6708PT0MIN	12.01.16	0
2002-01-01	1899-12-31 00:55:11	98.7	88.2	145.2	5.2	37.7	87	61	57	7.8	285	0	23.33	40	222	0	18.17	31	240	0	19.65	34	216	0	17.68	31	0	0	0	0	0	50	NO	6708PT0MIN	12.01.16	0
2002-01-01	1899-12-31 00:55:15	99	87.6	150.1	5.4	37.4	86	58	56	7.4	232	0	18.99	30	181	0	14.82	24	193	0	15.8	25	197	0	16.13	26	0	0	0	0	0	50	NO	6708PT0MIN	12.01.16	0
2002-01-01	1899-12-31 00:55:24	106.5	93.9	157.9	5.4	38.1	86	60	53	6.7	291	0	23.82	42	235	0	19.24	34	254	0	20.79	37	190	0	15.55	28	0	0	0	0	0	50	NO	6708PT0MIN	12.01.16	0
2002-01-01	1899-12-31 00:55:30	102.7	91	150.7	5.2	39	87	61	54	6.9	252	0	20.63	39	204	0	16.7	31	220	0	18.01	34	171	0	14	26	0	0	0	0	0	50	NO	6708PT0MIN	12.01.16	0
2002-01-01	1899-12-31 00:55:35	105.3	91.5	158.1	5.7	36.8	85	60	53	6.5	309	0	25.29	44	246	0	20.14	35	271	0	22.18	38	232	0	18.99	33	0	0	0	0	0	50	NO	6708PT0MIN	12.01.16	0
2002-01-01	1899-12-31 00:55:41	101.1	88.8	149.6	5.1	38.5	86	61	53	6.5	321	0	26.28	44	255	0	20.87	35	281	0	23	39	201	0	16.45	28	0	0	0	0	0	50	NO	6708PT0MIN	12.01.16	0
2002-01-01	1899-12-31 00:55:46	102.8	89.6	158.9	5.9	38.4	85	57	53	6.6	315	0	25.78	43	251	0	20.55	34	274	0	22.43	38	229	0	18.75	31	0	0	0	0	0	50	NO	6708PT0MIN	12.01.16	0
2002-01-01	1899-12-31 00:55:53	102.2	89.5	153.8	5.5	37.1	85	59	52	6.7	293	0	23.98	41	230	0	18.83	32	257	0	21.04	36	239	0	19.56	34	0	0	0	0	0	50	NO	6708PT0MIN	12.01.16	0
2002-01-01	1899-12-31 01:03:11	85.1	70.2	140.4	5.6	36.3	81	51	57	6.8	517	0	42.32	47	368	0	30.12	33	432	0	35.36	39	447	0	36.59	40	0	0	0	0	0	50	NO	6253PT0MIN	04.07.16	0
2002-01-01	1899-12-31 01:03:17	90.3	74	151	6.1	33.6	81	50	57	7	585	0	47.89	50	433	0	35.44	37	499	0	40.85	42	457	0	37.41	39	0	0	0	0	0	50	NO	6253PT0MIN	04.07.16	0
2002-01-01	1899-12-31 01:03:21	88.4	72.8	148.2	5.8	34.9	81	50	55	6.9	546	0	44.69	50	419	0	34.3	38	473	0	38.72	43	401	0	32.82	37	0	0	0	0	0	50	NO	6253PT0MIN	04.07.16	0
2002-01-01	1899-12-31 01:03:25	90.2	75.2	150.9	5.8	35.2	83	52	57	7.1	564	0	46.17	54	425	0	34.79	41	483	0	39.54	47	362	0	29.63	35	0	0	0	0	0	50	NO	6253PT0MIN	04.07.16	0
2002-01-01	1899-12-31 01:03:30	87.6	74	142.1	5.5	35.4	83	53	58	7.7	539	0	44.12	54	402	0	32.91	40	460	0	37.65	46	337	0	27.59	34	0	0	0	0	0	50	NO	6253PT0MIN	04.07.16	0
2002-01-01	1899-12-31 01:03:34	86.3	71.3	147.9	6.2	36.2	81	49	59	7.8	536	0	43.88	52	397	0	32.5	38	445	0	36.43	43	365	0	29.88	35	0	0	0	0	0	50	NO	6253PT0MIN	04.07.16	0
2002-01-01	1899-12-31 01:03:39	84.6	71.2	139.3	5.6	36.3	82	52	58	7.3	508	0	41.58	42	373	0	30.53	30	426	0	34.87	35	275	0	22.51	22	0	0	0	0	0	50	NO	6253PT0MIN	04.07.16	0
2002-01-01	1899-12-31 01:04:27	98	81.4	164.2	6	36.4	83	54	57	6.6	283	0	23.17	48	225	0	18.42	39	255	0	20.87	44	217	0	17.76	37	0	0	0	0	0	50	NO	6253PT0MIN	29.02.16	0
2002-01-01	1899-12-31 01:04:35	94	77.3	157.6	5.8	35.2	82	53	60	8.1	327	0	26.77	49	244	0	19.97	36	281	0	23	42	227	0	18.58	34	0	0	0	0	0	50	NO	6253PT0MIN	29.02.16	0
2002-01-01	1899-12-31 01:04:42	96.8	81.4	157.9	5.7	34.7	83	55	58	7.9	342	0	27.99	46	265	0	21.69	36	302	0	24.72	41	250	0	20.46	34	0	0	0	0	0	50	NO	6253PT0MIN	29.02.16	0
2002-01-01	1899-12-31 01:04:49	96.6	79.9	160.2	5.7	34.4	82	54	58	7.4	349	0	28.57	52	264	0	21.61	39	307	0	25.13	46	197	0	16.13	29	0	0	0	0	0	50	NO	6253PT0MIN	29.02.16	0
2002-01-01	1899-12-31 01:04:54	96.6	81.5	161.6	6.1	35.6	84	54	58	7.2	399	0	32.66	56	320	0	26.19	45	357	0	29.22	50	199	0	16.29	28	0	0	0	0	0	50	NO	6253PT0MIN	29.02.16	0
2002-01-01	1899-12-31 01:04:59	97.2	82.2	162.1	5.8	38.6	84	54	60	7.7	470	0	38.47	59	390	0	31.92	49	433	0	35.44	55	209	0	17.11	26	0	0	0	0	0	50	NO	6253PT0MIN	29.02.16	0
2002-01-01	1899-12-31 01:05:04	91	76.6	147.6	5.7	36.3	83	54	60	8.8	600	0	49.11	49	458	0	37.49	37	526	0	43.06	43	184	0	15.06	15	0	0	0	0	0	50	NO	6253PT0MIN	29.02.16	0
2002-01-01	1899-12-31 01:05:10	95.5	81.7	156.5	6	36.6	84	54	61	7.9	420	0	34.38	57	332	0	27.18	45	364	0	29.8	50	200	0	16.37	27	0	0	0	0	0	50	NO	6253PT0MIN	29.02.16	0
2002-01-01	1899-12-31 01:05:15	96.1	80.2	160.2	6	37.9	83	53	59	7.8	449	0	36.75	60	348	0	28.49	47	394	0	32.25	53	187	0	15.31	25	0	0	0	0	0	50	NO	6253PT0MIN	29.02.16	0
2002-01-01	1899-12-31 01:05:20	96.2	79.6	158.1	5.8	36.2	83	54	58	7.6	348	0	28.49	51	269	0	22.02	40	305	0	24.97	45	201	0	16.45	30	0	0	0	0	0	50	NO	6253PT0MIN	29.02.16	0
2002-01-01	1899-12-31 01:05:24	97.9	82.5	158.6	5.5	35.4	84	56	59	7.4	390	0	31.92	56	323	0	26.44	47	359	0	29.39	52	189	0	15.47	27	0	0	0	0	0	50	NO	6253PT0MIN	29.02.16	0
2002-01-01	1899-12-31 01:06:11	75.6	59.8	111.8	4.8	28.9	77	56	54	6.3	191	0	15.63	32	117	0	9.58	19	145	0	11.87	24	202	0	16.54	34	0	0	0	0	0	50	NO	6253PT0MIN	NONPRINTED	0
2002-01-01	1899-12-31 01:06:16	78.5	62.7	109.8	4.2	29.2	79	60	54	6.4	160	0	13.1	26	106	0	8.68	17	132	0	10.81	22	243	0	19.89	40	0	0	0	0	0	50	NO	6253PT0MIN	NONPRINTED	0
2002-01-01	1899-12-31 01:06:22	72.1	59.2	99.6	4.2	30.3	81	62	53	6.4	159	0	13.02	27	101	0	8.27	17	120	0	9.82	20	181	0	14.82	30	0	0	0	0	0	50	NO	6253PT0MIN	NONPRINTED	0
2002-01-01	1899-12-31 01:06:26	81	64.3	119.4	4.8	30.2	78	58	52	7	165	0	13.51	28	107	0	8.76	18	137	0	11.21	23	178	0	14.57	30	0	0	0	0	0	50	NO	6253PT0MIN	NONPRINTED	0
2002-01-01	1899-12-31 01:06:31	76	62.2	108.5	4.2	29.2	81	60	51	6.7	186	0	15.23	31	127	0	10.4	21	143	0	11.71	24	166	0	13.59	27	0	0	0	0	0	50	NO	6253PT0MIN	NONPRINTED	0
2002-01-01	1899-12-31 01:06:35	70.7	56.9	104.2	3.9	32.5	79	57	52	6.3	139	0	11.38	23	86	0	7.04	14	105	0	8.59	18	149	0	12.2	25	0	0	0	0	0	50	NO	6253PT0MIN	NONPRINTED	0
2002-01-01	1899-12-31 01:06:41	73.9	59	114.4	5	29.7	79	55	53	6.6	83	0	6.79	10	52	0	4.26	6	65	0	5.32	8	77	0	6.3	9	0	0	0	0	0	50	NO	6253PT0MIN	NONPRINTED	0
2002-01-01	1899-12-31 01:06:53	81.5	63.5	117.3	4.2	31.3	77	59	52	7	177	0	14.49	29	120	0	9.82	19	148	0	12.11	24	161	0	13.18	26	0	0	0	0	0	50	NO	6253PT0MIN	NONPRINTED	0
2002-01-01	1899-12-31 01:06:58	76.9	60.9	110.6	4.4	30.5	77	57	52	6.9	183	0	14.98	28	114	0	9.33	18	143	0	11.71	22	194	0	15.88	30	0	0	0	0	0	50	NO	6253PT0MIN	NONPRINTED	0
2002-01-01	1899-12-31 01:08:32	81.8	63.1	141.2	7.3	24.3	77	46	59	6.4	211	0	17.27	29	137	0	11.21	19	159	0	13.02	22	281	0	23	38	0	0	0	0	0	50	NO	6407PT30MIN	16.02.16	0
2002-01-01	1899-12-31 01:08:36	76.5	58.4	132.6	6.5	25.2	77	46	54	6.5	225	0	18.42	27	138	0	11.3	16	164	0	13.42	19	381	0	31.19	45	0	0	0	0	0	50	NO	6407PT30MIN	16.02.16	0
2002-01-01	1899-12-31 01:08:41	82.5	62.1	140.5	6.5	25.5	76	47	56	6.6	260	0	21.28	32	172	0	14.08	21	209	0	17.11	26	338	0	27.67	42	0	0	0	0	0	50	NO	6407PT30MIN	16.02.16	0
2002-01-01	1899-12-31 01:08:45	83	64.3	140.5	6.3	26.1	76	46	57	6.8	275	0	22.51	33	188	0	15.39	22	227	0	18.58	27	350	0	28.65	42	0	0	0	0	0	50	NO	6407PT30MIN	16.02.16	0
2002-01-01	1899-12-31 01:08:49	80.8	62.9	135.8	6.4	26.2	77	47	55	6.7	199	0	16.29	27	127	0	10.4	17	155	0	12.69	21	220	0	18.01	30	0	0	0	0	0	50	NO	6407PT30MIN	16.02.16	0
2002-01-01	1899-12-31 01:08:53	71.4	55.2	124.2	6.2	27.1	76	45	56	7.5	151	0	12.36	14	96	0	7.86	9	110	0	9	10	186	0	15.23	17	0	0	0	0	0	50	NO	6407PT30MIN	16.02.16	0
2002-01-01	1899-12-31 01:09:04	80.4	63.3	137.9	6.7	25.3	79	48	57	6.3	166	0	13.59	24	111	0	9.09	16	127	0	10.4	19	192	0	15.72	28	0	0	0	0	0	50	NO	6407PT30MIN	16.02.16	0
2002-01-01	1899-12-31 01:09:27	85.3	67.2	150	6.9	26.1	79	46	56	6.3	363	0	29.71	39	263	0	21.53	28	303	0	24.8	32	318	0	26.03	34	0	0	0	0	0	50	NO	6407PT30MIN	22.03.16	0
2002-01-01	1899-12-31 01:09:32	80.6	63.8	140.3	6.7	26.4	79	47	59	6.4	390	0	31.92	41	271	0	22.18	28	311	0	25.46	33	301	0	24.64	32	0	0	0	0	0	50	NO	6407PT30MIN	22.03.16	0
2002-01-01	1899-12-31 01:09:36	81.7	64.3	142.6	7	24.7	77	46	61	6.1	412	0	33.72	42	281	0	23	29	323	0	26.44	33	322	0	26.36	33	0	0	0	0	0	50	NO	6407PT30MIN	22.03.16	0
2002-01-01	1899-12-31 01:09:40	80.2	61.9	137.9	6.6	23.8	76	46	57	6.2	431	0	35.28	42	287	0	23.49	28	351	0	28.73	34	321	0	26.28	31	0	0	0	0	0	50	NO	6407PT30MIN	22.03.16	0
2002-01-01	1899-12-31 01:09:44	85	66	148.8	6.8	25.6	77	45	58	6.7	437	0	35.77	44	305	0	24.97	30	355	0	29.06	35	327	0	26.77	33	0	0	0	0	0	50	NO	6407PT30MIN	22.03.16	0
2002-01-01	1899-12-31 01:09:49	82.8	63.2	149	6.9	26.6	76	43	58	9.7	300	0	24.56	27	197	0	16.13	18	238	0	19.48	21	204	0	16.7	18	0	0	0	0	0	50	NO	6407PT30MIN	22.03.16	0
2002-01-01	1899-12-31 01:09:57	85.6	68.6	148.6	6.8	23.7	79	47	54	6.6	387	0	31.68	38	280	0	22.92	28	316	0	25.87	31	364	0	29.8	36	0	0	0	0	0	50	NO	6407PT30MIN	22.03.16	0
2002-01-01	1899-12-31 01:10:01	82.6	64.8	142.6	6.6	24.4	78	47	56	6.4	379	0	31.02	39	264	0	21.61	27	304	0	24.88	31	318	0	26.03	32	0	0	0	0	0	50	NO	6407PT30MIN	22.03.16	0
2002-01-01	1899-12-31 01:10:05	79.9	63.3	139.4	6.7	24.6	79	47	56	6.3	418	0	34.22	41	285	0	23.33	28	327	0	26.77	32	379	0	31.02	37	0	0	0	0	0	50	NO	6407PT30MIN	22.03.16	0
2002-01-01	1899-12-31 01:10:10	77.8	60.9	133	6.4	24.5	78	47	54	6.8	418	0	34.22	37	283	0	23.17	25	323	0	26.44	29	400	0	32.74	36	0	0	0	0	0	50	NO	6407PT30MIN	22.03.16	0
2002-01-01	1899-12-31 01:10:29	84.4	67.2	146.5	6.9	24.5	79	47	57	6.2	269	0	22.02	28	202	0	16.54	21	228	0	18.66	24	257	0	21.04	27	0	0	0	0	0	50	NO	6407PT30MIN	05.07.16	0
2002-01-01	1899-12-31 01:10:33	79.9	63.6	135.8	6.6	24.9	78	48	59	6.5	322	0	26.36	32	230	0	18.83	23	266	0	21.77	26	260	0	21.28	26	0	0	0	0	0	50	NO	6407PT30MIN	05.07.16	0
2002-01-01	1899-12-31 01:10:37	81.8	63.4	142.6	6.7	25.1	78	46	57	6.6	295	0	24.15	28	206	0	16.86	20	240	0	19.65	23	326	0	26.69	31	0	0	0	0	0	50	NO	6407PT30MIN	05.07.16	0
2002-01-01	1899-12-31 01:10:41	78.2	62.2	133	6.9	24.5	79	48	56	6.1	303	0	24.8	31	214	0	17.52	22	240	0	19.65	25	281	0	23	29	0	0	0	0	0	50	NO	6407PT30MIN	05.07.16	0
2002-01-01	1899-12-31 01:10:46	80.8	64.4	140.8	6.4	24.4	80	48	58	6.4	236	0	19.32	26	183	0	14.98	20	205	0	16.78	22	236	0	19.32	26	0	0	0	0	0	50	NO	6407PT30MIN	05.07.16	0
2002-01-01	1899-12-31 01:10:51	83.1	65.9	141.8	6.6	24.1	79	48	57	6.4	272	0	22.26	29	206	0	16.86	22	237	0	19.4	25	268	0	21.94	28	0	0	0	0	0	50	NO	6407PT30MIN	05.07.16	0
2002-01-01	1899-12-31 01:10:55	78	64.3	136.7	6.5	23.9	81	48	58	6.8	234	0	19.15	27	183	0	14.98	21	196	0	16.04	22	223	0	18.25	25	0	0	0	0	0	50	NO	6407PT30MIN	05.07.16	0
2002-01-01	1899-12-31 01:11:00	75.9	58.1	132	6.5	24	77	46	58	6.6	150	0	12.28	14	109	0	8.92	10	125	0	10.23	11	133	0	10.89	12	0	0	0	0	0	50	NO	6407PT30MIN	05.07.16	0
2002-01-01	1899-12-31 01:16:07	112.9	89.9	195.8	8.2	26.7	78	46	62	8	495	0	40.52	60	390	0	31.92	47	446	0	36.51	54	270	0	22.1	33	0	0	0	0	0	50	NO	6304PT30MIN	16.02.16	0
2002-01-01	1899-12-31 01:16:11	117.2	93.5	202.6	8.3	27.1	79	47	59	7.8	680	0	55.66	71	550	0	45.02	57	631	0	51.65	65	234	0	19.15	24	0	0	0	0	0	50	NO	6304PT30MIN	16.02.16	0
2002-01-01	1899-12-31 01:16:17	115.9	93.2	199.6	8.4	27	79	47	57	7.1	592	0	48.46	67	485	0	39.7	55	547	0	44.78	62	230	0	18.83	26	0	0	0	0	0	50	NO	6304PT30MIN	16.02.16	0
2002-01-01	1899-12-31 01:16:21	116.6	93.6	198	8.3	26	79	48	58	7.2	554	0	45.35	62	448	0	36.67	50	509	0	41.66	57	274	0	22.43	30	0	0	0	0	0	50	NO	6304PT30MIN	16.02.16	0
2002-01-01	1899-12-31 01:16:26	113.3	90	192.4	8.1	26.6	78	47	61	7.7	622	0	50.91	69	479	0	39.21	53	566	0	46.33	62	207	0	16.94	23	0	0	0	0	0	50	NO	6304PT30MIN	16.02.16	0
2002-01-01	1899-12-31 01:16:32	110.1	86.4	186.4	7.9	25.3	77	47	62	8	581	0	47.56	48	451	0	36.92	38	537	0	43.96	45	207	0	16.94	17	0	0	0	0	0	50	NO	6304PT30MIN	16.02.16	0
2002-01-01	1899-12-31 01:16:41	112	90.8	193	8.3	27.9	80	48	59	6.5	459	0	37.57	63	370	0	30.29	50	420	0	34.38	57	208	0	17.03	28	0	0	0	0	0	50	NO	6304PT30MIN	16.02.16	0
2002-01-01	1899-12-31 01:16:45	114.9	92.4	198.4	8.4	25.6	80	48	63	6.3	554	0	45.35	70	453	0	37.08	57	511	0	41.83	64	168	0	13.75	21	0	0	0	0	0	50	NO	6304PT30MIN	16.02.16	0
2002-01-01	1899-12-31 01:16:52	113.5	91.9	190.6	8.1	26.2	80	49	64	6.5	544	0	44.53	69	443	0	36.26	57	500	0	40.93	64	146	0	11.95	19	0	0	0	0	0	50	NO	6304PT30MIN	16.02.16	0
2002-01-01	1899-12-31 01:16:59	113.8	91.6	194.5	8.4	27.8	79	48	56	6.9	573	0	46.9	67	452	0	37	53	516	0	42.24	61	208	0	17.03	24	0	0	0	0	0	50	NO	6304PT30MIN	16.02.16	0
2002-01-01	1899-12-31 01:17:06	114.1	92.6	195.4	8.2	26.3	80	48	57	7.1	596	0	48.79	67	471	0	38.55	53	540	0	44.2	61	218	0	17.84	24	0	0	0	0	0	50	NO	6304PT30MIN	16.02.16	0
2002-01-01	1899-12-31 01:17:12	115	92.9	198.4	8.4	27	80	48	57	7	502	0	41.09	62	397	0	32.5	49	455	0	37.24	56	227	0	18.58	28	0	0	0	0	0	50	NO	6304PT30MIN	16.02.16	0
2002-01-01	1899-12-31 01:18:37	72.6	59.3	125.6	6.3	26.5	80	47	57	6	200	0	16.37	18	136	0	11.13	12	148	0	12.11	13	452	0	37	40	0	0	0	0	0	50	NO	6304PT30MIN	05.07.16	0
2002-01-01	1899-12-31 01:18:42	70.7	58.7	119.3	6.4	25.5	82	50	54	6.6	231	0	18.91	20	159	0	13.02	14	172	0	14.08	15	411	0	33.64	35	0	0	0	0	0	50	NO	6304PT30MIN	05.07.16	0
2002-01-01	1899-12-31 01:18:46	69.2	58	122.1	6.4	27.1	82	48	55	6.5	201	0	16.45	19	136	0	11.13	13	147	0	12.03	14	350	0	28.65	33	0	0	0	0	0	50	NO	6304PT30MIN	05.07.16	0
2002-01-01	1899-12-31 01:18:50	70.7	59.7	121	6.3	24	83	50	54	6.1	248	0	20.3	22	174	0	14.24	16	186	0	15.23	17	371	0	30.37	33	0	0	0	0	0	50	NO	6304PT30MIN	05.07.16	0
2002-01-01	1899-12-31 01:18:55	75.5	62.2	127.6	6.4	24.7	82	49	54	6.8	250	0	20.46	22	173	0	14.16	15	195	0	15.96	17	410	0	33.56	35	0	0	0	0	0	50	NO	6304PT30MIN	05.07.16	0
2002-01-01	1899-12-31 01:19:07	71.8	60.2	122.2	5.5	24.7	83	50	56	6.7	246	0	20.14	22	180	0	14.73	16	196	0	16.04	18	334	0	27.34	30	0	0	0	0	0	50	NO	6304PT30MIN	05.07.16	0
2002-01-01	1899-12-31 01:20:00	93.1	73	166.8	7.8	27.4	76	44	56	7	499	0	40.85	50	346	0	28.32	35	411	0	33.64	41	431	0	35.28	43	0	0	0	0	0	50	NO	6304PT30MIN	22.03.16	0
2002-01-01	1899-12-31 01:20:06	95.3	75.9	165.6	7.5	24.9	78	46	57	7.5	579	0	47.39	51	415	0	33.97	37	480	0	39.29	42	414	0	33.89	36	0	0	0	0	0	50	NO	6304PT30MIN	22.03.16	0
2002-01-01	1899-12-31 01:20:11	97.6	77.4	169.4	7.7	25.7	78	46	59	7.3	619	0	50.67	55	447	0	36.59	40	507	0	41.5	45	397	0	32.5	35	0	0	0	0	0	50	NO	6304PT30MIN	22.03.16	0
2002-01-01	1899-12-31 01:20:16	97.4	78.3	168.2	7.8	25.8	79	47	56	6.7	605	0	49.52	56	459	0	37.57	42	514	0	42.07	47	354	0	28.98	33	0	0	0	0	0	50	NO	6304PT30MIN	22.03.16	0
2002-01-01	1899-12-31 01:20:20	101.9	80.8	176.3	7.8	26.1	78	46	57	7.1	709	0	58.04	61	524	0	42.89	45	614	0	50.26	53	358	0	29.3	31	0	0	0	0	0	50	NO	6304PT30MIN	22.03.16	0
2002-01-01	1899-12-31 01:20:28	102.1	79.2	178	7.8	26	76	45	58	8.1	902	0	73.83	67	665	0	54.43	49	789	0	64.58	58	373	0	30.53	28	0	0	0	0	0	50	NO	6304PT30MIN	22.03.16	0
2002-01-01	1899-12-31 01:20:34	101.2	79.2	171.5	7.5	26.3	77	46	58	8.2	966	0	79.07	68	710	0	58.12	50	855	0	69.99	61	369	0	30.21	26	0	0	0	0	0	50	NO	6304PT30MIN	22.03.16	0
2002-01-01	1899-12-31 01:20:41	91.4	69.8	157.1	7.3	25.3	74	45	59	9.3	504	0	41.26	35	356	0	29.14	25	439	0	35.94	30	159	0	13.02	11	0	0	0	0	0	50	NO	6304PT30MIN	22.03.16	0
2002-01-01	1899-12-31 01:20:54	100.9	79.3	174.7	7.6	26.1	77	46	59	7.5	851	0	69.66	64	633	0	51.82	48	743	0	60.82	56	382	0	31.27	29	0	0	0	0	0	50	NO	6304PT30MIN	22.03.16	0
2002-01-01	1899-12-31 01:21:02	101.6	80.1	175.9	7.7	25.8	77	45	58	7.7	885	0	72.44	66	652	0	53.37	49	772	0	63.19	58	371	0	30.37	28	0	0	0	0	0	50	NO	6304PT30MIN	22.03.16	0
2002-01-01	1899-12-31 01:21:08	97.8	75.7	164.7	7.2	24.4	76	46	59	7.9	849	0	69.5	54	611	0	50.01	39	744	0	60.9	48	286	0	23.41	18	0	0	0	0	0	50	NO	6304PT30MIN	22.03.16	0
2002-01-01	1899-12-31 01:22:37	118.5	101	197.1	7.8	30	84	52	56	7	241	0	19.73	37	202	0	16.54	31	217	0	17.76	33	254	0	20.79	39	0	0	0	0	0	50	NO	5926PT30MIN1	NONPRINTED	0
2002-01-01	1899-12-31 01:22:42	120.1	103.6	197.8	7.9	31	84	52	57	6.8	277	0	22.67	39	233	0	19.07	32	250	0	20.46	35	243	0	19.89	34	0	0	0	0	0	50	NO	5926PT30MIN1	NONPRINTED	0
2002-01-01	1899-12-31 01:22:48	120.1	100.4	203.1	8.3	30.7	82	50	57	6.6	231	0	18.91	37	193	0	15.8	31	212	0	17.35	34	208	0	17.03	33	0	0	0	0	0	50	NO	5926PT30MIN1	NONPRINTED	0
2002-01-01	1899-12-31 01:22:52	123.6	106.9	207.5	8.4	32.8	85	53	58	6.4	222	0	18.17	36	187	0	15.31	30	198	0	16.21	32	179	0	14.65	29	0	0	0	0	0	50	NO	5926PT30MIN1	NONPRINTED	0
2002-01-01	1899-12-31 01:22:56	121.6	103.1	200	8	31.1	83	52	57	6.9	203	0	16.62	33	172	0	14.08	28	187	0	15.31	31	200	0	16.37	33	0	0	0	0	0	50	NO	5926PT30MIN1	NONPRINTED	0
2002-01-01	1899-12-31 01:23:00	126.8	108.5	206.9	8	30.4	84	53	60	6.7	313	0	25.62	47	267	0	21.86	40	294	0	24.07	44	161	0	13.18	24	0	0	0	0	0	50	NO	5926PT30MIN1	NONPRINTED	0
2002-01-01	1899-12-31 01:23:04	117.3	99.7	188.3	7.4	30.7	85	54	58	7.3	292	0	23.9	29	256	0	20.96	26	277	0	22.67	28	137	0	11.21	14	0	0	0	0	0	50	NO	5926PT30MIN1	NONPRINTED	0
2002-01-01	1899-12-31 01:23:12	126.7	107.5	207.2	8.2	30.7	83	53	58	6.8	261	0	21.36	40	218	0	17.84	33	241	0	19.73	37	170	0	13.92	26	0	0	0	0	0	50	NO	5926PT30MIN1	NONPRINTED	0
2002-01-01	1899-12-31 01:23:16	133.4	114.3	218.3	8.5	30.8	85	54	55	6.7	224	0	18.34	34	197	0	16.13	30	211	0	17.27	32	168	0	13.75	26	0	0	0	0	0	50	NO	5926PT30MIN1	NONPRINTED	0
2002-01-01	1899-12-31 01:23:20	125.7	105.9	207.5	8.3	30.4	83	52	59	6.7	252	0	20.63	40	209	0	17.11	33	232	0	18.99	37	155	0	12.69	25	0	0	0	0	0	50	NO	5926PT30MIN1	NONPRINTED	0
2002-01-01	1899-12-31 01:23:25	128	108.8	212.3	8.3	30.3	84	52	61	7.1	280	0	22.92	43	237	0	19.4	36	259	0	21.2	40	143	0	11.71	22	0	0	0	0	0	50	NO	5926PT30MIN1	NONPRINTED	0
2002-01-01	1899-12-31 01:23:30	117.3	99.9	192.5	8	31.6	83	52	61	7.2	350	0	28.65	49	288	0	23.57	41	311	0	25.46	44	169	0	13.83	24	0	0	0	0	0	50	NO	5926PT30MIN1	NONPRINTED	0
2002-01-01	1899-12-31 01:24:23	108.5	92.3	181.5	7.9	28.7	84	52	54	6.9	315	0	25.78	33	252	0	20.63	27	269	0	22.02	28	434	0	35.53	46	0	0	0	0	0	50	NO	5926PT30MIN2	NONPRINTED	0
2002-01-01	1899-12-31 01:24:27	103	85	169.2	7.2	28.8	81	51	54	7	380	0	31.11	37	290	0	23.74	28	327	0	26.77	32	434	0	35.53	42	0	0	0	0	0	50	NO	5926PT30MIN2	NONPRINTED	0
2002-01-01	1899-12-31 01:24:35	104.5	86.7	172.4	7.2	29.4	81	50	54	6.9	387	0	31.68	38	289	0	23.66	28	332	0	27.18	32	442	0	36.18	43	0	0	0	0	0	50	NO	5926PT30MIN2	NONPRINTED	0
2002-01-01	1899-12-31 01:24:40	110.7	92.7	179.5	7.6	29.6	82	52	54	7.4	402	0	32.91	40	313	0	25.62	31	353	0	28.9	35	423	0	34.63	42	0	0	0	0	0	50	NO	5926PT30MIN2	NONPRINTED	0
2002-01-01	1899-12-31 01:24:44	111.6	91.9	183.1	7.8	30.2	80	50	54	7.3	589	0	48.21	52	452	0	37	40	512	0	41.91	45	414	0	33.89	36	0	0	0	0	0	50	NO	5926PT30MIN2	NONPRINTED	0
2002-01-01	1899-12-31 01:24:51	116.8	96.6	191.8	7.7	28.8	81	50	55	7.5	789	0	64.58	61	645	0	52.8	50	730	0	59.76	57	383	0	31.35	30	0	0	0	0	0	50	NO	5926PT30MIN2	NONPRINTED	0
2002-01-01	1899-12-31 01:25:01	102.3	80.6	169.6	7.2	29.4	77	48	56	7.6	539	0	44.12	38	396	0	32.42	28	481	0	39.37	34	189	0	15.47	13	0	0	0	0	0	50	NO	5926PT30MIN2	NONPRINTED	0
2002-01-01	1899-12-31 01:25:11	102.7	87.9	167.3	7.3	29.9	84	53	55	7.4	239	0	19.56	27	186	0	15.23	21	198	0	16.21	23	250	0	20.46	28	0	0	0	0	0	50	NO	5926PT30MIN2	NONPRINTED	0
2002-01-01	1899-12-31 01:25:30	104.4	87.8	169.6	7.4	30.4	82	52	54	7.2	313	0	25.62	32	234	0	19.15	24	265	0	21.69	27	330	0	27.01	34	0	0	0	0	0	50	NO	5926PT30MIN2	NONPRINTED	0
2002-01-01	1899-12-31 01:25:34	103.5	86.6	169	7.6	30.6	82	52	54	7.2	428	0	35.03	42	326	0	26.69	32	365	0	29.88	36	315	0	25.78	31	0	0	0	0	0	50	NO	5926PT30MIN2	NONPRINTED	0
2002-01-01	1899-12-31 01:25:38	102.6	86.9	169	7.3	30.4	83	52	53	7.3	417	0	34.13	42	323	0	26.44	33	356	0	29.14	36	283	0	23.17	29	0	0	0	0	0	50	NO	5926PT30MIN2	NONPRINTED	0
2002-01-01	1899-12-31 01:25:43	112.9	93.1	183.8	7.7	28.7	81	51	55	7	514	0	42.07	47	396	0	32.42	36	459	0	37.57	42	329	0	26.93	30	0	0	0	0	0	50	NO	5926PT30MIN2	NONPRINTED	0
2002-01-01	1899-12-31 01:25:47	115.2	94.4	188	7.7	29.1	80	51	54	7.3	758	0	62.05	60	601	0	49.2	47	690	0	56.48	54	341	0	27.91	27	0	0	0	0	0	50	NO	5926PT30MIN2	NONPRINTED	0
2002-01-01	1899-12-31 01:25:54	111.3	90.5	182.4	7.6	29.9	79	50	55	7	547	0	44.78	50	413	0	33.81	37	476	0	38.96	43	300	0	24.56	27	0	0	0	0	0	50	NO	5926PT30MIN2	NONPRINTED	0
2002-01-01	1899-12-31 01:25:59	116.5	96	187.8	7.7	28.6	80	51	54	7.3	732	0	59.92	59	579	0	47.39	47	661	0	54.11	53	318	0	26.03	26	0	0	0	0	0	50	NO	5926PT30MIN2	NONPRINTED	0
2002-01-01	1899-12-31 01:26:06	111.9	92.8	182.4	7.7	30.4	81	51	55	7.4	644	0	52.72	55	502	0	41.09	43	571	0	46.74	49	317	0	25.95	27	0	0	0	0	0	50	NO	5926PT30MIN2	NONPRINTED	0
2002-01-01	1899-12-31 01:26:10	98.6	82.3	160.7	6.8	29.1	82	51	55	7.5	472	0	38.64	34	378	0	30.94	27	422	0	34.54	31	186	0	15.23	13	0	0	0	0	0	50	NO	5926PT30MIN2	NONPRINTED	0
2002-01-01	1899-12-31 01:27:30	96	84.2	148.2	6.1	32.1	85	57	54	7.2	306	0	25.05	29	243	0	19.89	23	262	0	21.45	25	395	0	32.33	38	0	0	0	0	0	50	NO	6708PT30MIN	NONPRINTED	0
2002-01-01	1899-12-31 01:27:35	102.8	91	153.7	6	34.9	86	59	55	7.2	262	0	21.45	24	214	0	17.52	20	227	0	18.58	21	312	0	25.54	29	0	0	0	0	0	50	NO	6708PT30MIN	NONPRINTED	0
2002-01-01	1899-12-31 01:27:39	98	86.3	149.7	5.9	35	86	58	55	6.9	212	0	17.35	22	166	0	13.59	17	182	0	14.9	19	228	0	18.66	23	0	0	0	0	0	50	NO	6708PT30MIN	NONPRINTED	0
2002-01-01	1899-12-31 01:27:43	100.4	89.2	155.7	6.2	36.3	86	57	58	7.5	204	0	16.7	21	167	0	13.67	17	180	0	14.73	18	229	0	18.75	24	0	0	0	0	0	50	NO	6708PT30MIN	NONPRINTED	0
2002-01-01	1899-12-31 01:27:50	103.6	89.9	157.3	6.1	29.7	86	58	56	7.9	225	0	18.42	27	181	0	14.82	22	201	0	16.45	24	147	0	12.03	18	0	0	0	0	0	50	NO	6708PT30MIN	NONPRINTED	0
2002-01-01	1899-12-31 01:27:56	94.1	78.6	151.8	6.6	32.8	82	53	51	7.1	306	0	25.05	26	220	0	18.01	19	252	0	20.63	21	352	0	28.81	30	0	0	0	0	0	50	NO	6708PT30MIN	NONPRINTED	0
2002-01-01	1899-12-31 01:29:24	98.3	88.7	156.7	6.3	33.2	89	57	56	6.4	78	0	6.38	13	70	0	5.73	12	71	0	5.81	12	188	0	15.39	32	0	0	0	0	0	50	NO	6708PT30MIN	18.01.02	0
2002-01-01	1899-12-31 01:29:31	98.1	86.6	157.4	6.2	30.2	87	56	53	6.7	111	0	9.09	20	100	0	8.19	18	104	0	8.51	18	180	0	14.73	32	0	0	0	0	0	50	NO	6708PT30MIN	18.01.02	0
2002-01-01	1899-12-31 01:29:36	100	88	156.7	6.5	33.4	87	57	55	6.6	139	0	11.38	22	126	0	10.31	20	130	0	10.64	21	172	0	14.08	28	0	0	0	0	0	50	NO	6708PT30MIN	18.01.02	0
2002-01-01	1899-12-31 01:29:40	102.4	86.7	170.2	6.8	32.7	84	52	54	7	106	0	8.68	18	92	0	7.53	16	101	0	8.27	17	153	0	12.52	26	0	0	0	0	0	50	NO	6708PT30MIN	18.01.02	0
2002-01-01	1899-12-31 01:29:44	98.2	85	158.4	6.4	33.1	86	55	54	6.8	84	0	6.88	15	76	0	6.22	13	79	0	6.47	14	133	0	10.89	23	0	0	0	0	0	50	NO	6708PT30MIN	18.01.02	0
2002-01-01	1899-12-31 01:29:48	97.5	81.2	166.1	7.3	31.2	83	50	48	6.7	81	0	6.63	12	60	0	4.91	9	69	0	5.65	10	140	0	11.46	20	0	0	0	0	0	50	NO	6708PT30MIN	18.01.02	0
2002-01-01	1899-12-31 01:30:11	114.8	88.4	198.4	8.1	27.4	76	46	56	7.2	1031	0	84.39	84	801	0	65.57	65	981	0	80.3	80	149	0	12.2	12	0	0	0	0	0	50	NO	6708PT30MIN	12.01.16	0
2002-01-01	1899-12-31 01:30:31	111.7	86.7	193.4	8	27	77	46	57	7.1	1152	0	94.3	84	900	0	73.67	66	1074	0	87.91	78	165	0	13.51	12	0	0	0	0	0	50	NO	6708PT30MIN	12.01.16	0
2002-01-01	1899-12-31 01:30:35	107.6	87.7	179.6	7.5	28	81	50	61	7	691	0	56.56	72	565	0	46.25	59	639	0	52.31	66	163	0	13.34	17	0	0	0	0	0	50	NO	6708PT30MIN	12.01.16	0
2002-01-01	1899-12-31 01:30:40	107.1	86.1	180.9	7.6	29.5	80	49	60	6.7	643	0	52.63	70	500	0	40.93	55	580	0	47.48	63	181	0	14.82	20	0	0	0	0	0	50	NO	6708PT30MIN	12.01.16	0
2002-01-01	1899-12-31 01:30:45	108.3	87.9	183.4	7.5	28.6	81	50	60	6.5	528	0	43.22	62	423	0	34.63	50	477	0	39.05	56	173	0	14.16	20	0	0	0	0	0	50	NO	6708PT30MIN	12.01.16	0
2002-01-01	1899-12-31 01:30:50	99.6	83.2	168.2	7.2	29.8	83	51	60	6.6	366	0	29.96	55	303	0	24.8	45	328	0	26.85	49	130	0	10.64	20	0	0	0	0	0	50	NO	6708PT30MIN	12.01.16	0
2002-01-01	1899-12-31 01:30:56	105	86.6	175.2	7.3	29.3	82	51	59	7	441	0	36.1	58	371	0	30.37	49	412	0	33.72	54	140	0	11.46	18	0	0	0	0	0	50	NO	6708PT30MIN	12.01.16	0
2002-01-01	1899-12-31 01:31:00	95.2	79.7	159.1	6.8	29.9	84	52	62	6.4	243	0	19.89	31	202	0	16.54	26	216	0	17.68	28	87	0	7.12	11	0	0	0	0	0	50	NO	6708PT30MIN	12.01.16	0
2002-01-01	1899-12-31 01:31:07	108.6	88	184.3	7.5	29.1	81	49	59	6.5	539	0	44.12	62	443	0	36.26	51	501	0	41.01	58	183	0	14.98	21	0	0	0	0	0	50	NO	6708PT30MIN	12.01.16	0
2002-01-01	1899-12-31 01:31:12	105.9	86.3	178.5	7.4	28.9	81	50	55	6.6	562	0	46	63	461	0	37.74	52	517	0	42.32	58	177	0	14.49	20	0	0	0	0	0	50	NO	6708PT30MIN	12.01.16	0
2002-01-01	1899-12-31 01:31:16	96.2	80.4	162.6	7.2	30.9	84	51	59	6.3	374	0	30.61	55	306	0	25.05	45	331	0	27.09	49	129	0	10.56	19	0	0	0	0	0	50	NO	6708PT30MIN	12.01.16	0
2002-01-01	1899-12-31 01:31:21	104.7	86.8	176.8	7.3	29	83	51	57	6.6	423	0	34.63	56	357	0	29.22	47	391	0	32.01	52	172	0	14.08	23	0	0	0	0	0	50	NO	6708PT30MIN	12.01.16	0
2002-01-01	1899-12-31 01:31:25	96.1	79.7	162.3	7.2	29.6	83	51	60	6.6	240	0	19.65	30	191	0	15.63	24	212	0	17.35	27	80	0	6.55	10	0	0	0	0	0	50	NO	6708PT30MIN	12.01.16	0
2002-01-01	1899-12-31 01:32:27	81.5	64.9	136.2	5.8	31.8	78	50	50	6.8	174	0	14.24	28	126	0	10.31	20	146	0	11.95	23	272	0	22.26	43	0	0	0	0	0	50	NO	6253PT30MIN	NONPRINTED	0
2002-01-01	1899-12-31 01:32:32	81.7	65.7	137.9	5.6	33.9	79	50	51	6.8	180	0	14.73	28	132	0	10.81	21	152	0	12.44	24	234	0	19.15	37	0	0	0	0	0	50	NO	6253PT30MIN	NONPRINTED	0
2002-01-01	1899-12-31 01:32:36	80.2	63.6	134.8	5.7	32.7	78	50	52	6.5	192	0	15.72	29	132	0	10.81	20	159	0	13.02	24	209	0	17.11	32	0	0	0	0	0	50	NO	6253PT30MIN	NONPRINTED	0
2002-01-01	1899-12-31 01:32:40	86.1	68.4	138.9	5.2	33.2	79	53	50	6.5	178	0	14.57	30	124	0	10.15	21	155	0	12.69	26	160	0	13.1	27	0	0	0	0	0	50	NO	6253PT30MIN	NONPRINTED	0
2002-01-01	1899-12-31 01:32:44	83.1	66.5	134.2	5.4	35.4	79	52	49	7.2	169	0	13.83	29	122	0	9.99	21	150	0	12.28	26	141	0	11.54	24	0	0	0	0	0	50	NO	6253PT30MIN	NONPRINTED	0
2002-01-01	1899-12-31 01:32:48	85.5	72.8	127.8	5	34	84	59	50	6.8	175	0	14.32	30	143	0	11.71	24	157	0	12.85	27	139	0	11.38	24	0	0	0	0	0	50	NO	6253PT30MIN	NONPRINTED	0
2002-01-01	1899-12-31 01:32:51	87.5	71.2	137.1	5.1	32.8	81	54	52	6.7	150	0	12.28	16	111	0	9.09	12	129	0	10.56	14	97	0	7.94	11	0	0	0	0	0	50	NO	6253PT30MIN	NONPRINTED	0
2002-01-01	1899-12-31 01:34:21	82.1	66.5	141.9	6.4	31.9	80	48	56	7.1	347	0	28.4	39	253	0	20.71	28	285	0	23.33	32	338	0	27.67	38	0	0	0	0	0	50	NO	6253PT30MIN	04.07.16	0
2002-01-01	1899-12-31 01:34:26	84.6	68	145.6	6.4	31.9	79	47	58	7.4	518	0	42.4	47	373	0	30.53	34	429	0	35.12	39	423	0	34.63	38	0	0	0	0	0	50	NO	6253PT30MIN	04.07.16	0
2002-01-01	1899-12-31 01:34:30	87	71.2	148.7	6.3	29.8	81	49	57	7.4	486	0	39.78	46	370	0	30.29	35	418	0	34.22	40	399	0	32.66	38	0	0	0	0	0	50	NO	6253PT30MIN	04.07.16	0
2002-01-01	1899-12-31 01:34:35	80.6	64.5	140.5	6.2	31.3	79	47	60	8	390	0	31.92	40	279	0	22.84	29	333	0	27.26	34	373	0	30.53	38	0	0	0	0	0	50	NO	6253PT30MIN	04.07.16	0
2002-01-01	1899-12-31 01:34:39	81.7	65.6	145.5	6.3	31.3	80	46	62	7.7	398	0	32.58	44	271	0	22.18	30	320	0	26.19	35	301	0	24.64	33	0	0	0	0	0	50	NO	6253PT30MIN	04.07.16	0
2002-01-01	1899-12-31 01:34:43	87	70	150.2	6.5	29.7	79	48	61	8.7	461	0	37.74	50	330	0	27.01	36	388	0	31.76	42	258	0	21.12	28	0	0	0	0	0	50	NO	6253PT30MIN	04.07.16	0
2002-01-01	1899-12-31 01:34:47	79.7	63.9	139.6	6.5	30	79	46	59	8.6	335	0	27.42	26	232	0	18.99	18	273	0	22.35	21	181	0	14.82	14	0	0	0	0	0	50	NO	6253PT30MIN	04.07.16	0
2002-01-01	1899-12-31 01:35:01	82	66.7	141.9	6.3	32.8	80	48	55	7.5	410	0	33.56	43	309	0	25.29	32	347	0	28.4	36	333	0	27.26	35	0	0	0	0	0	50	NO	6253PT30MIN	04.07.16	0
2002-01-01	1899-12-31 01:35:06	83.8	68	145.1	6.2	30.9	80	48	56	6.9	510	0	41.75	46	378	0	30.94	34	427	0	34.95	38	410	0	33.56	37	0	0	0	0	0	50	NO	6253PT30MIN	04.07.16	0
2002-01-01	1899-12-31 01:35:10	86.3	70.6	149.7	6.5	30.7	80	47	59	7.5	451	0	36.92	45	324	0	26.52	32	371	0	30.37	37	325	0	26.6	32	0	0	0	0	0	50	NO	6253PT30MIN	04.07.16	0
2002-01-01	1899-12-31 01:35:15	85.1	68.8	148	6.3	31	79	47	61	8	410	0	33.56	46	293	0	23.98	33	337	0	27.59	38	283	0	23.17	32	0	0	0	0	0	50	NO	6253PT30MIN	04.07.16	0
2002-01-01	1899-12-31 01:35:34	99.1	80.1	171.8	6.6	32.8	81	49	57	7.2	278	0	22.76	47	218	0	17.84	37	253	0	20.71	43	148	0	12.11	25	0	0	0	0	0	50	NO	6253PT30MIN	29.02.16	0
2002-01-01	1899-12-31 01:35:39	102.9	84.1	174.2	6.8	32.3	81	50	57	7.3	398	0	32.58	56	323	0	26.44	45	358	0	29.3	50	192	0	15.72	27	0	0	0	0	0	50	NO	6253PT30MIN	29.02.16	0
2002-01-01	1899-12-31 01:35:44	96.9	80.7	166.2	6.7	32	83	50	56	7.4	410	0	33.56	54	340	0	27.83	45	370	0	30.29	49	230	0	18.83	30	0	0	0	0	0	50	NO	6253PT30MIN	29.02.16	0
2002-01-01	1899-12-31 01:35:48	96.1	79.3	167.2	6.8	32.3	82	49	55	7.3	407	0	33.32	53	326	0	26.69	43	364	0	29.8	47	233	0	19.07	30	0	0	0	0	0	50	NO	6253PT30MIN	29.02.16	0
2002-01-01	1899-12-31 01:35:53	95.8	77	165.5	6.7	33.5	80	49	57	7.3	396	0	32.42	55	294	0	24.07	40	346	0	28.32	48	212	0	17.35	29	0	0	0	0	0	50	NO	6253PT30MIN	29.02.16	0
2002-01-01	1899-12-31 01:35:57	92.1	75.5	160	6.7	33.2	81	49	56	6.9	423	0	34.63	58	323	0	26.44	45	365	0	29.88	50	173	0	14.16	24	0	0	0	0	0	50	NO	6253PT30MIN	29.02.16	0
2002-01-01	1899-12-31 01:36:01	84.3	69.1	142.4	6.3	32.6	80	49	58	6.9	210	0	17.19	20	153	0	12.52	15	174	0	14.24	17	84	0	6.88	8	0	0	0	0	0	50	NO	6253PT30MIN	29.02.16	0
2002-01-01	1899-12-31 01:36:15	102	81.9	177.1	6.8	33.2	80	49	59	7.3	318	0	26.03	51	257	0	21.04	42	294	0	24.07	47	157	0	12.85	25	0	0	0	0	0	50	NO	6253PT30MIN	29.02.16	0
2002-01-01	1899-12-31 01:36:19	103.6	84.4	176.8	6.8	31.1	81	50	61	7.7	360	0	29.47	52	285	0	23.33	42	326	0	26.69	48	194	0	15.88	28	0	0	0	0	0	50	NO	6253PT30MIN	29.02.16	0
2002-01-01	1899-12-31 01:36:24	98.8	80.9	170.7	7	33.1	81	49	60	7.7	363	0	29.71	53	286	0	23.41	42	329	0	26.93	48	192	0	15.72	28	0	0	0	0	0	50	NO	6253PT30MIN	29.02.16	0
2002-01-01	1899-12-31 01:36:30	96.3	78.6	166.2	6.6	31.6	81	49	58	7.9	386	0	31.6	53	302	0	24.72	41	344	0	28.16	47	202	0	16.54	28	0	0	0	0	0	50	NO	6253PT30MIN	29.02.16	0
2002-01-01	1899-12-31 01:45:09	70.8	53.3	123	6.8	24.1	75	45	55	7.2	178	0	14.57	22	91	0	7.45	11	112	0	9.17	14	336	0	27.5	42	0	0	0	0	0	50	NO	6407PT60MIN	16.02.16	0
2002-01-01	1899-12-31 01:45:13	69.2	49.4	124.6	7.2	25.5	72	41	54	7.1	206	0	16.86	24	97	0	7.94	11	123	0	10.07	14	344	0	28.16	40	0	0	0	0	0	50	NO	6407PT60MIN	16.02.16	0
2002-01-01	1899-12-31 01:45:17	69.4	50.9	124.3	6.7	23.1	73	42	55	6.8	189	0	15.47	23	88	0	7.2	11	113	0	9.25	14	329	0	26.93	41	0	0	0	0	0	50	NO	6407PT60MIN	16.02.16	0
2002-01-01	1899-12-31 01:45:21	67.8	48.5	124.4	6.8	23.5	72	41	55	6.5	160	0	13.1	22	77	0	6.3	11	104	0	8.51	14	240	0	19.65	33	0	0	0	0	0	50	NO	6407PT60MIN	16.02.16	0
2002-01-01	1899-12-31 01:45:25	64.3	44.3	121.3	6.6	25.6	70	39	54	7.4	136	0	11.13	19	51	0	4.17	7	73	0	5.98	10	198	0	16.21	28	0	0	0	0	0	50	NO	6407PT60MIN	16.02.16	0
2002-01-01	1899-12-31 01:45:30	62.1	46.8	113.4	5.8	24.7	76	43	54	6.9	122	0	9.99	18	55	0	4.5	8	66	0	5.4	10	147	0	12.03	21	0	0	0	0	0	50	NO	6407PT60MIN	16.02.16	0
2002-01-01	1899-12-31 01:45:34	54.7	40.5	98.8	5.5	24.8	75	43	55	6.8	64	0	5.24	6	25	0	2.05	3	31	0	2.54	3	85	0	6.96	9	0	0	0	0	0	50	NO	6407PT60MIN	16.02.16	0
2002-01-01	1899-12-31 01:45:58	66	51.3	117.1	6.2	24.1	77	45	55	6.9	280	0	22.92	28	158	0	12.93	16	181	0	14.82	18	341	0	27.91	34	0	0	0	0	0	50	NO	6407PT60MIN	22.03.16	0
2002-01-01	1899-12-31 01:46:02	63.2	48.8	112.1	6.2	23.6	77	44	56	6.6	327	0	26.77	31	173	0	14.16	17	203	0	16.62	19	371	0	30.37	36	0	0	0	0	0	50	NO	6407PT60MIN	22.03.16	0
2002-01-01	1899-12-31 01:46:07	66.3	50.8	116.5	6.3	24.2	77	45	55	6.8	355	0	29.06	35	194	0	15.88	19	234	0	19.15	23	358	0	29.3	35	0	0	0	0	0	50	NO	6407PT60MIN	22.03.16	0
2002-01-01	1899-12-31 01:46:11	65.7	52.1	114	6	24.5	79	47	57	6.6	345	0	28.24	33	212	0	17.35	20	237	0	19.4	23	366	0	29.96	35	0	0	0	0	0	50	NO	6407PT60MIN	22.03.16	0
2002-01-01	1899-12-31 01:46:15	63.5	49.6	112.7	6	21.9	78	45	57	6.7	332	0	27.18	33	194	0	15.88	19	217	0	17.76	22	293	0	23.98	29	0	0	0	0	0	50	NO	6407PT60MIN	22.03.16	0
2002-01-01	1899-12-31 01:46:19	63.6	49.7	113.1	6.3	22.8	78	45	55	6.5	329	0	26.93	31	178	0	14.57	17	209	0	17.11	20	334	0	27.34	31	0	0	0	0	0	50	NO	6407PT60MIN	22.03.16	0
2002-01-01	1899-12-31 01:46:23	61.5	44.7	112.1	6.6	23.2	73	41	55	7.4	158	0	12.93	13	73	0	5.98	6	95	0	7.78	8	159	0	13.02	13	0	0	0	0	0	50	NO	6407PT60MIN	22.03.16	0
2002-01-01	1899-12-31 01:47:19	70.8	51.5	127.1	7.1	22.6	73	41	56	7.3	331	0	27.09	29	166	0	13.59	15	211	0	17.27	19	578	0	47.31	51	0	0	0	0	0	50	NO	6407PT60MIN	05.07.16	0
2002-01-01	1899-12-31 01:47:26	69.6	49.9	124.6	6.9	22.5	72	41	56	6.9	357	0	29.22	33	195	0	15.96	18	249	0	20.38	23	530	0	43.38	49	0	0	0	0	0	50	NO	6407PT60MIN	05.07.16	0
2002-01-01	1899-12-31 01:47:30	68.7	51.3	123.1	6.6	23.6	75	43	56	6.8	393	0	32.17	36	217	0	17.76	20	268	0	21.94	25	473	0	38.72	44	0	0	0	0	0	50	NO	6407PT60MIN	05.07.16	0
2002-01-01	1899-12-31 01:47:35	66.2	50.7	116.3	6.5	22.4	76	45	55	7	392	0	32.09	34	231	0	18.91	20	271	0	22.18	23	487	0	39.86	42	0	0	0	0	0	50	NO	6407PT60MIN	05.07.16	0
2002-01-01	1899-12-31 01:47:39	62.9	47.4	114.4	6.4	22.7	75	42	57	7.3	310	0	25.38	28	174	0	14.24	16	209	0	17.11	19	411	0	33.64	37	0	0	0	0	0	50	NO	6407PT60MIN	05.07.16	0
2002-01-01	1899-12-31 01:47:48	63.2	48.6	111.2	6.1	22.1	75	43	59	7.9	255	0	20.87	21	132	0	10.81	11	156	0	12.77	13	321	0	26.28	27	0	0	0	0	0	50	NO	6407PT60MIN	05.07.16	0
2002-01-01	1899-12-31 01:47:53	60.4	45.2	105	6.6	20.6	74	43	57	9	189	0	15.47	13	77	0	6.3	5	100	0	8.19	7	207	0	16.94	14	0	0	0	0	0	50	NO	6407PT60MIN	05.07.16	0
2002-01-01	1899-12-31 01:49:44	87.7	70.9	155.9	7.3	25.3	80	46	62	6.2	268	0	21.94	47	199	0	16.29	35	222	0	18.17	39	136	0	11.13	24	0	0	0	0	0	50	NO	6304PT60MIN	16.02.16	0
2002-01-01	1899-12-31 01:49:48	90	73.6	155.2	7.4	22.4	80	48	57	7.8	292	0	23.9	49	217	0	17.76	37	242	0	19.81	41	136	0	11.13	23	0	0	0	0	0	50	NO	6304PT60MIN	16.02.16	0
2002-01-01	1899-12-31 01:49:53	93.4	74	162.5	7.3	21	78	46	56	7.7	292	0	23.9	54	222	0	18.17	41	251	0	20.55	46	81	0	6.63	15	0	0	0	0	0	50	NO	6304PT60MIN	16.02.16	0
2002-01-01	1899-12-31 01:49:58	87.8	68.6	159.9	7.4	27.8	78	44	55	6.4	230	0	18.83	42	157	0	12.85	29	187	0	15.31	34	218	0	17.84	40	0	0	0	0	0	50	NO	6304PT60MIN	16.02.16	0
2002-01-01	1899-12-31 01:50:02	86.7	70.6	150.6	7.5	26	80	48	57	6.7	204	0	16.7	38	154	0	12.61	29	168	0	13.75	31	152	0	12.44	28	0	0	0	0	0	50	NO	6304PT60MIN	16.02.16	0
2002-01-01	1899-12-31 01:50:11	88.2	71.8	156	7.5	26.1	80	47	56	6.6	439	0	17.97	40	331	0	13.55	31	366	0	14.98	34	347	0	14.2	32	0	0	0	0	0	50	NO	6304PT60MIN	16.02.16	0
2002-01-01	1899-12-31 01:50:17	91.9	73.7	163.1	7.4	24.4	79	46	56	6.5	231	0	18.91	39	176	0	14.41	30	199	0	16.29	34	208	0	17.03	35	0	0	0	0	0	50	NO	6304PT60MIN	16.02.16	0
2002-01-01	1899-12-31 01:50:21	83.6	67.6	145.4	6.8	24.9	80	48	57	6.6	215	0	17.6	29	161	0	13.18	22	180	0	14.73	24	145	0	11.87	20	0	0	0	0	0	50	NO	6304PT60MIN	16.02.16	0
2002-01-01	1899-12-31 01:50:40	49.9	40.6	91.5	6.4	19.2	81	45	57	5.8	77	0	6.3	7	20	0	1.64	2	24	0	1.96	2	129	0	10.56	12	0	0	0	0	0	50	NO	6304PT60MIN	05.07.16	0
2002-01-01	1899-12-31 01:50:45	52.7	40.9	91.5	5.1	19.6	79	46	66	6.1	67	0	5.48	7	22	0	1.8	2	27	0	2.21	3	91	0	7.45	10	0	0	0	0	0	50	NO	6304PT60MIN	05.07.16	0
2002-01-01	1899-12-31 01:50:50	48.4	39.2	88.2	6.1	21.7	81	46	62	7.4	88	0	7.2	9	26	0	2.13	3	30	0	2.46	3	133	0	10.89	13	0	0	0	0	0	50	NO	6304PT60MIN	05.07.16	0
2002-01-01	1899-12-31 01:50:54	48.8	39.4	91.2	5.9	22.6	80	43	61	7.2	102	0	8.35	11	21	0	1.72	2	25	0	2.05	3	114	0	9.33	12	0	0	0	0	0	50	NO	6304PT60MIN	05.07.16	0
2002-01-01	1899-12-31 01:50:59	49.3	40.5	89.5	5.6	22.3	82	46	63	7.1	83	0	6.79	9	27	0	2.21	3	30	0	2.46	3	115	0	9.41	12	0	0	0	0	0	50	NO	6304PT60MIN	05.07.16	0
2002-01-01	1899-12-31 01:51:18	71.1	56.7	126.2	6.6	25.3	78	46	56	7	309	0	25.29	35	196	0	16.04	22	219	0	17.93	25	266	0	21.77	30	0	0	0	0	0	50	NO	6304PT60MIN	22.03.16	0
2002-01-01	1899-12-31 01:51:23	75.9	60.6	130.9	6.6	24.5	79	46	58	6.9	306	0	25.05	35	204	0	16.7	23	227	0	18.58	26	283	0	23.17	32	0	0	0	0	0	50	NO	6304PT60MIN	22.03.16	0
2002-01-01	1899-12-31 01:51:27	73.5	57.5	128.8	6.6	25.1	78	46	57	6.4	340	0	27.83	37	223	0	18.25	24	263	0	21.53	28	281	0	23	30	0	0	0	0	0	50	NO	6304PT60MIN	22.03.16	0
2002-01-01	1899-12-31 01:51:31	73.2	59.6	129.3	6.5	24.2	80	46	57	6.3	341	0	27.91	37	229	0	18.75	25	251	0	20.55	27	275	0	22.51	30	0	0	0	0	0	50	NO	6304PT60MIN	22.03.16	0
2002-01-01	1899-12-31 01:51:35	68.2	53.2	124.4	6.7	26.6	78	44	55	6.6	236	0	19.32	29	152	0	12.44	19	168	0	13.75	21	234	0	19.15	29	0	0	0	0	0	50	NO	6304PT60MIN	22.03.16	0
2002-01-01	1899-12-31 01:51:40	71.2	56.4	124.9	6.3	24.4	79	46	56	6.6	303	0	24.8	34	179	0	14.65	20	209	0	17.11	24	227	0	18.58	26	0	0	0	0	0	50	NO	6304PT60MIN	22.03.16	0
2002-01-01	1899-12-31 01:51:44	69.2	53	125.8	6.3	22.3	76	43	58	6.4	300	0	24.56	24	193	0	15.8	15	227	0	18.58	18	196	0	16.04	15	0	0	0	0	0	50	NO	6304PT60MIN	22.03.16	0
2002-01-01	1899-12-31 01:52:03	72.1	57.8	125.9	6.6	24.9	80	47	56	6.8	317	0	25.95	35	215	0	17.6	24	239	0	19.56	27	284	0	23.25	32	0	0	0	0	0	50	NO	6304PT60MIN	22.03.16	0
2002-01-01	1899-12-31 01:52:07	73.4	58.3	128.2	6.6	25.5	79	46	58	7.1	327	0	26.77	36	215	0	17.6	24	241	0	19.73	27	318	0	26.03	35	0	0	0	0	0	50	NO	6304PT60MIN	22.03.16	0
2002-01-01	1899-12-31 01:53:25	79.9	62	145.6	6.6	28.2	78	44	58	7.4	319	0	26.11	36	229	0	18.75	26	260	0	21.28	29	265	0	21.69	30	0	0	0	0	0	50	NO	6304PT60MIN	05.07.16	0
2002-01-01	1899-12-31 01:53:32	76.8	60.2	138.1	6.2	29	78	45	59	6.9	362	0	29.63	38	262	0	21.45	28	304	0	24.88	32	289	0	23.66	31	0	0	0	0	0	50	NO	6304PT60MIN	05.07.16	0
2002-01-01	1899-12-31 01:53:38	75	59.1	137.3	6.6	29.7	78	45	57	6.6	309	0	25.29	34	218	0	17.84	24	250	0	20.46	27	276	0	22.59	30	0	0	0	0	0	50	NO	6304PT60MIN	05.07.16	0
2002-01-01	1899-12-31 01:53:44	78.1	62.4	138.9	6.5	28.3	79	46	59	7.1	327	0	26.77	37	232	0	18.99	26	262	0	21.45	30	235	0	19.24	27	0	0	0	0	0	50	NO	6304PT60MIN	05.07.16	0
2002-01-01	1899-12-31 01:53:48	80.5	63	145.9	6.6	27.5	78	45	60	7.2	288	0	23.57	34	208	0	17.03	25	236	0	19.32	28	248	0	20.3	29	0	0	0	0	0	50	NO	6304PT60MIN	05.07.16	0
2002-01-01	1899-12-31 01:53:53	77.5	61	140.8	6.6	25.7	79	45	59	7.6	301	0	24.64	37	214	0	17.52	26	240	0	19.65	29	245	0	20.05	30	0	0	0	0	0	50	NO	6304PT60MIN	05.07.16	0
2002-01-01	1899-12-31 01:53:57	77.4	58.6	142.9	6.7	25.7	74	41	58	8.4	231	0	18.91	19	155	0	12.69	13	185	0	15.14	15	126	0	10.31	10	0	0	0	0	0	50	NO	6304PT60MIN	05.07.16	0
2002-01-01	1899-12-31 01:55:32	87.2	68.6	160.5	6.9	27.1	79	46	57	6.8	261	0	21.36	46	201	0	16.45	36	225	0	18.42	40	134	0	10.97	24	0	0	0	0	0	50	NO	5926PT60MIN1	NONPRINTED	0
2002-01-01	1899-12-31 01:55:36	84.3	66.3	152.1	6.5	30.7	79	46	57	6.7	272	0	22.26	46	198	0	16.21	34	226	0	18.5	38	143	0	11.71	24	0	0	0	0	0	50	NO	5926PT60MIN1	NONPRINTED	0
2002-01-01	1899-12-31 01:55:41	85.6	67.2	153.7	6.6	30.6	78	45	58	7.2	313	0	25.62	46	235	0	19.24	35	267	0	21.86	39	193	0	15.8	28	0	0	0	0	0	50	NO	5926PT60MIN1	NONPRINTED	0
2002-01-01	1899-12-31 01:55:45	84.7	66.7	154.2	6.4	30	78	46	57	6.9	318	0	26.03	45	241	0	19.73	34	278	0	22.76	40	231	0	18.91	33	0	0	0	0	0	50	NO	5926PT60MIN1	NONPRINTED	0
2002-01-01	1899-12-31 01:55:49	89.1	68	159.7	7	29.2	76	44	57	7.1	324	0	26.52	47	227	0	18.58	33	275	0	22.51	40	198	0	16.21	29	0	0	0	0	0	50	NO	5926PT60MIN1	NONPRINTED	0
2002-01-01	1899-12-31 01:55:53	89.2	66.5	164.4	6.9	27.2	75	43	57	6.8	335	0	27.42	52	246	0	20.14	38	297	0	24.31	46	158	0	12.93	24	0	0	0	0	0	50	NO	5926PT60MIN1	NONPRINTED	0
2002-01-01	1899-12-31 01:55:59	82.8	61	153.7	6.5	25.8	73	41	56	7.1	262	0	21.45	25	182	0	14.9	17	229	0	18.75	22	109	0	8.92	10	0	0	0	0	0	50	NO	5926PT60MIN1	NONPRINTED	0
2002-01-01	1899-12-31 01:56:07	89.5	66.5	166.3	7	28.6	76	44	57	6.7	330	0	27.01	52	238	0	19.48	37	288	0	23.57	45	176	0	14.41	28	0	0	0	0	0	50	NO	5926PT60MIN1	NONPRINTED	0
2002-01-01	1899-12-31 01:56:12	88.3	66.7	159.8	7.1	26.1	76	43	54	7.1	291	0	23.82	28	210	0	17.19	20	252	0	20.63	24	95	0	7.78	9	0	0	0	0	0	50	NO	5926PT60MIN1	NONPRINTED	0
2002-01-01	1899-12-31 01:56:19	86	67.1	156.6	7	29.8	78	45	58	6.8	299	0	24.48	43	232	0	18.99	34	256	0	20.96	37	208	0	17.03	30	0	0	0	0	0	50	NO	5926PT60MIN1	NONPRINTED	0
2002-01-01	1899-12-31 01:56:32	54	39.4	101.1	7.3	21.9	74	42	53	6.3	159	0	13.02	20	33	0	2.7	4	52	0	4.26	6	208	0	17.03	26	0	0	0	0	0	50	NO	5926PT60MIN2	NONPRINTED	0
2002-01-01	1899-12-31 01:56:36	54.6	41.9	97.9	6.6	23.4	77	44	55	6.3	142	0	11.62	18	44	0	3.6	6	55	0	4.5	7	182	0	14.9	24	0	0	0	0	0	50	NO	5926PT60MIN2	NONPRINTED	0
2002-01-01	1899-12-31 01:56:40	54	43.3	95	6.6	23.1	79	45	60	6.4	126	0	10.31	18	37	0	3.03	5	44	0	3.6	6	167	0	13.67	24	0	0	0	0	0	50	NO	5926PT60MIN2	NONPRINTED	0
2002-01-01	1899-12-31 01:56:47	54.3	40.6	103.4	6.8	24.5	75	41	61	6.3	143	0	11.71	21	33	0	2.7	5	52	0	4.26	8	124	0	10.15	18	0	0	0	0	0	50	NO	5926PT60MIN2	NONPRINTED	0
2002-01-01	1899-12-31 01:56:51	55.4	41.7	102	6.6	22.6	76	43	60	6.4	114	0	9.33	17	39	0	3.19	6	48	0	3.93	7	123	0	10.07	18	0	0	0	0	0	50	NO	5926PT60MIN2	NONPRINTED	0
2002-01-01	1899-12-31 01:57:43	57.9	44.6	104.2	6	20.9	77	44	56	6.9	261	0	21.36	26	113	0	9.25	11	138	0	11.3	14	319	0	26.11	31	0	0	0	0	0	50	NO	5926PT60MIN2	NONPRINTED	0
2002-01-01	1899-12-31 01:57:47	57.5	45.5	101.4	5.8	23.2	79	45	56	6.7	309	0	25.29	31	143	0	11.71	14	164	0	13.42	16	299	0	24.48	30	0	0	0	0	0	50	NO	5926PT60MIN2	NONPRINTED	0
2002-01-01	1899-12-31 01:57:51	55.9	44.8	101.8	5.8	22.6	80	45	55	6.9	262	0	21.45	27	112	0	9.17	12	127	0	10.4	13	314	0	25.7	32	0	0	0	0	0	50	NO	5926PT60MIN2	NONPRINTED	0
2002-01-01	1899-12-31 01:57:58	62.5	49.3	108.6	5.9	22.7	78	45	56	6.7	264	0	21.61	27	122	0	9.99	12	141	0	11.54	14	308	0	25.21	31	0	0	0	0	0	50	NO	5926PT60MIN2	NONPRINTED	0
2002-01-01	1899-12-31 01:58:02	54.3	43.1	98.7	5.7	24.6	80	45	57	6.5	266	0	21.77	28	111	0	9.09	12	127	0	10.4	13	262	0	21.45	28	0	0	0	0	0	50	NO	5926PT60MIN2	NONPRINTED	0
2002-01-01	1899-12-31 01:58:06	55.7	44.8	101.9	5.8	23	79	45	56	6.6	251	0	20.55	28	119	0	9.74	13	130	0	10.64	14	227	0	18.58	25	0	0	0	0	0	50	NO	5926PT60MIN2	NONPRINTED	0
2002-01-01	1899-12-31 01:58:10	54.1	42.9	96.7	5.5	22.5	80	46	58	6.7	220	0	18.01	24	87	0	7.12	10	101	0	8.27	11	250	0	20.46	28	0	0	0	0	0	50	NO	5926PT60MIN2	NONPRINTED	0
2002-01-01	1899-12-31 01:58:14	55.2	44	99.3	5.7	23.2	79	45	56	7	221	0	18.09	24	106	0	8.68	12	118	0	9.66	13	265	0	21.69	29	0	0	0	0	0	50	NO	5926PT60MIN2	NONPRINTED	0
2002-01-01	1899-12-31 01:58:18	59.3	44.5	107.8	6.5	21.7	76	43	53	11.2	300	0	24.56	30	136	0	11.13	14	170	0	13.92	17	332	0	27.18	34	0	0	0	0	0	50	NO	5926PT60MIN2	NONPRINTED	0
2002-01-01	1899-12-31 01:58:27	56.5	44.3	103.1	6.2	22.3	79	45	54	6.6	243	0	19.89	26	104	0	8.51	11	117	0	9.58	13	281	0	23	30	0	0	0	0	0	50	NO	5926PT60MIN2	NONPRINTED	0
2002-01-01	1899-12-31 02:00:22	58.1	46.9	98.1	6.6	22.3	79	47	54	6.5	213	0	17.44	19	81	0	6.63	7	92	0	7.53	8	544	0	44.53	50	0	0	0	0	0	50	NO	6708PT60MIN	NONPRINTED	0
2002-01-01	1899-12-31 02:00:26	56.1	45	100.6	6.1	22.8	79	44	60	7.3	200	0	16.37	22	70	0	5.73	8	81	0	6.63	9	426	0	34.87	46	0	0	0	0	0	50	NO	6708PT60MIN	NONPRINTED	0
2002-01-01	1899-12-31 02:00:30	54.6	41.2	104.7	6.2	23.1	77	41	63	8.2	206	0	16.86	24	76	0	6.22	9	96	0	7.86	11	364	0	29.8	43	0	0	0	0	0	50	NO	6708PT60MIN	NONPRINTED	0
2002-01-01	1899-12-31 02:00:35	55.6	42	103.7	6.2	23.8	75	41	61	8.7	240	0	19.65	25	102	0	8.35	11	126	0	10.31	13	421	0	34.46	44	0	0	0	0	0	50	NO	6708PT60MIN	NONPRINTED	0
2002-01-01	1899-12-31 02:00:39	53	42.1	97	6.2	22	79	44	57	7.6	223	0	18.25	24	96	0	7.86	10	105	0	8.59	11	391	0	32.01	41	0	0	0	0	0	50	NO	6708PT60MIN	NONPRINTED	0
2002-01-01	1899-12-31 02:00:43	51.1	39	96.6	6.7	21.6	76	41	56	8.3	247	0	20.22	24	74	0	6.06	7	97	0	7.94	9	449	0	36.75	43	0	0	0	0	0	50	NO	6708PT60MIN	NONPRINTED	0
2002-01-01	1899-12-31 02:01:40	76.1	61.6	131.9	6.1	23.6	80	47	55	6.9	86	0	21.12	35	63	0	15.47	26	70	0	17.19	29	128	0	31.43	52	0	0	0	0	0	50	NO	6708PT60MIN	18.01.02	0
2002-01-01	1899-12-31 02:01:44	80.5	67.5	131	6.4	23.2	83	53	56	6.4	75	0	18.42	33	58	0	14.24	26	63	0	15.47	28	104	0	25.54	46	0	0	0	0	0	50	NO	6708PT60MIN	18.01.02	0
2002-01-01	1899-12-31 02:01:50	75.1	64	130.3	6.8	24.6	84	51	57	6.5	66	0	16.21	33	47	0	11.54	23	50	0	12.28	25	73	0	17.93	36	0	0	0	0	0	50	NO	6708PT60MIN	18.01.02	0
2002-01-01	1899-12-31 02:01:55	74.8	62	129.5	6.5	25.5	82	50	58	6.6	202	0	16.54	34	145	0	11.87	24	160	0	13.1	27	155	0	12.69	26	0	0	0	0	0	50	NO	6708PT60MIN	18.01.02	0
2002-01-01	1899-12-31 02:02:00	72.3	59.3	124.9	6.4	26.8	81	49	57	6.8	241	0	19.73	39	159	0	13.02	26	175	0	14.32	29	178	0	14.57	29	0	0	0	0	0	50	NO	6708PT60MIN	18.01.02	0
2002-01-01	1899-12-31 02:02:04	71.8	58.1	126.5	6.6	27	80	47	57	6.8	289	0	23.66	41	185	0	15.14	26	209	0	17.11	30	246	0	20.14	35	0	0	0	0	0	50	NO	6708PT60MIN	18.01.02	0
2002-01-01	1899-12-31 02:02:08	73.5	59.7	128	6.4	26.3	81	48	57	6.8	220	0	18.01	36	145	0	11.87	24	162	0	13.26	26	248	0	20.3	40	0	0	0	0	0	50	NO	6708PT60MIN	18.01.02	0
2002-01-01	1899-12-31 02:02:14	77.4	63.2	131.5	6.7	25.5	81	50	59	6.7	205	0	16.78	35	144	0	11.79	24	156	0	12.77	26	219	0	17.93	37	0	0	0	0	0	50	NO	6708PT60MIN	18.01.02	0
2002-01-01	1899-12-31 02:02:19	78.1	62.2	134.9	6.6	24.4	79	47	56	6.6	275	0	22.51	45	189	0	15.47	31	217	0	17.76	35	233	0	19.07	38	0	0	0	0	0	50	NO	6708PT60MIN	18.01.02	0
2002-01-01	1899-12-31 02:04:41	77.6	61.2	139.4	7	25.8	78	45	56	7.1	296	0	24.23	40	194	0	15.88	26	225	0	18.42	30	277	0	22.67	37	0	0	0	0	0	50	NO	6708PT60MIN	NONPRINTED	0
2002-01-01	1899-12-31 02:04:45	74.5	61.2	127.6	6.3	24.9	81	48	59	7.6	254	0	20.79	38	181	0	14.82	27	203	0	16.62	31	240	0	19.65	36	0	0	0	0	0	50	NO	6708PT60MIN	NONPRINTED	0
2002-01-01	1899-12-31 02:04:53	73.6	60.7	123.1	6	24.5	82	51	62	8	248	0	20.3	39	174	0	14.24	27	191	0	15.63	30	221	0	18.09	35	0	0	0	0	0	50	NO	6708PT60MIN	NONPRINTED	0
2002-01-01	1899-12-31 02:04:57	77.3	63.8	130	6.4	26	82	51	60	7.4	202	0	16.54	35	141	0	11.54	24	156	0	12.77	27	159	0	13.02	27	0	0	0	0	0	50	NO	6708PT60MIN	NONPRINTED	0
2002-01-01	1899-12-31 02:05:01	80.9	64.4	146.2	7.1	25.6	79	45	63	8.2	193	0	15.8	33	135	0	11.05	23	153	0	12.52	26	181	0	14.82	31	0	0	0	0	0	50	NO	6708PT60MIN	NONPRINTED	0
2002-01-01	1899-12-31 02:05:04	75.2	59.2	133	6.6	24.5	78	45	60	8.4	202	0	16.54	24	137	0	11.21	16	158	0	12.93	18	114	0	9.33	13	0	0	0	0	0	50	NO	6708PT60MIN	NONPRINTED	0
2002-01-01	1899-12-31 02:05:27	44	33.6	82.4	5.4	16.9	76	42	54	5.9	21	0	1.72	2	6	0	0.49	1	7	0	0.57	1	88	0	7.2	9	0	0	0	0	0	50	NO	6708PT60MIN	18.01.02	0
2002-01-01	1899-12-31 02:05:32	45.6	33.6	83.3	6.2	18.5	74	41	65	5.3	40	0	3.27	5	12	0	0.98	1	14	0	1.15	2	81	0	6.63	9	0	0	0	0	0	50	NO	6708PT60MIN	18.01.02	0
2002-01-01	1899-12-31 02:05:36	53	35.1	87.7	2.8	13.6	74	46	60	5	37	0	3.03	4	9	0	0.74	1	13	0	1.06	1	101	0	8.27	11	0	0	0	0	0	50	NO	6708PT60MIN	18.01.02	0
2002-01-01	1899-12-31 02:06:00	68	54.3	121.3	6.2	23.9	80	46	60	6	205	0	16.78	28	136	0	11.13	19	150	0	12.28	21	148	0	12.11	20	0	0	0	0	0	50	NO	6708PT60MIN	12.01.16	0
2002-01-01	1899-12-31 02:06:04	63.7	51.5	114.9	6	24.4	80	45	62	6.1	180	0	14.73	26	110	0	9	16	120	0	9.82	17	132	0	10.81	19	0	0	0	0	0	50	NO	6708PT60MIN	12.01.16	0
2002-01-01	1899-12-31 02:06:09	65.5	53.7	113.8	5.8	23.1	82	48	63	6.4	219	0	17.93	29	146	0	11.95	19	155	0	12.69	21	164	0	13.42	22	0	0	0	0	0	50	NO	6708PT60MIN	12.01.16	0
2002-01-01	1899-12-31 02:06:13	62.3	50.8	112.3	5.5	24.9	82	47	60	6.1	203	0	16.62	26	126	0	10.31	16	138	0	11.3	18	175	0	14.32	22	0	0	0	0	0	50	NO	6708PT60MIN	12.01.16	0
2002-01-01	1899-12-31 02:06:17	62.8	52.5	113.2	6.1	24.5	83	48	61	6.2	193	0	15.8	28	122	0	9.99	17	128	0	10.48	18	139	0	11.38	20	0	0	0	0	0	50	NO	6708PT60MIN	12.01.16	0
2002-01-01	1899-12-31 02:06:21	64	52	116.8	6.3	25.4	80	45	63	6	168	0	13.75	24	100	0	8.19	14	110	0	9	16	145	0	11.87	21	0	0	0	0	0	50	NO	6708PT60MIN	12.01.16	0
2002-01-01	1899-12-31 02:06:25	63.7	52.9	112.2	6.3	20.6	81	47	61	6.2	130	0	10.64	13	74	0	6.06	7	80	0	6.55	8	111	0	9.09	11	0	0	0	0	0	50	NO	6708PT60MIN	12.01.16	0
2002-01-01	1899-12-31 02:08:06	75	64.9	126.1	6	30.3	85	51	51	7.2	70	0	5.73	11	55	0	4.5	9	55	0	4.5	9	305	0	24.97	49	0	0	0	0	0	50	NO	6708PT60MIN	18.01.02	0
2002-01-01	1899-12-31 02:08:10	73.3	59.9	129.7	6.6	27.2	81	47	50	7.6	81	0	6.63	13	61	0	4.99	10	67	0	5.48	11	313	0	25.62	52	0	0	0	0	0	50	NO	6708PT60MIN	18.01.02	0
2002-01-01	1899-12-31 02:08:14	68.9	57.7	126.8	6.3	28.5	82	46	51	7.5	80	0	6.55	13	52	0	4.26	8	56	0	4.58	9	310	0	25.38	50	0	0	0	0	0	50	NO	6708PT60MIN	18.01.02	0
2002-01-01	1899-12-31 02:08:18	76.9	66.1	132	6.1	28.7	86	50	52	8.1	92	0	7.53	15	81	0	6.63	13	83	0	6.79	13	290	0	23.74	46	0	0	0	0	0	50	NO	6708PT60MIN	18.01.02	0
2002-01-01	1899-12-31 02:08:21	71.4	58.5	127.6	6.3	24.6	80	46	50	7.2	93	0	7.61	15	61	0	4.99	10	69	0	5.65	11	198	0	16.21	33	0	0	0	0	0	50	NO	6708PT60MIN	18.01.02	0
2002-01-01	1899-12-31 02:08:26	72.9	64.5	123.6	5.6	32	88	52	59	9.3	56	0	4.58	12	47	0	3.85	10	47	0	3.85	10	85	0	6.96	18	0	0	0	0	0	50	NO	6708PT60MIN	18.01.02	0
2002-01-01	1899-12-31 02:08:29	78.3	63	126.4	6.8	22.7	81	53	42	17.3	76	0	6.22	8	45	0	3.68	5	54	0	4.42	6	125	0	10.23	13	0	0	0	0	0	50	NO	6708PT60MIN	18.01.02	0
2002-01-01	1899-12-31 02:08:48	74.1	61.2	130.1	6	27.5	82	48	52	7.1	215	0	17.6	31	159	0	13.02	23	173	0	14.16	25	166	0	13.59	24	0	0	0	0	0	50	NO	6708PT60MIN	12.01.16	0
2002-01-01	1899-12-31 02:08:53	72.8	62.7	123.2	6	26.8	86	53	54	6.5	212	0	17.35	32	162	0	13.26	25	167	0	13.67	25	136	0	11.13	21	0	0	0	0	0	50	NO	6708PT60MIN	12.01.16	0
2002-01-01	1899-12-31 02:08:57	74.3	62.1	128.5	6	27.9	85	51	56	6.2	131	0	10.72	23	94	0	7.69	16	103	0	8.43	18	107	0	8.76	19	0	0	0	0	0	50	NO	6708PT60MIN	12.01.16	0
2002-01-01	1899-12-31 02:09:01	71.7	61	122.2	6.1	26.9	85	52	53	6.3	136	0	11.13	23	94	0	7.69	16	100	0	8.19	17	111	0	9.09	19	0	0	0	0	0	50	NO	6708PT60MIN	12.01.16	0
2002-01-01	1899-12-31 02:09:05	74.5	63.6	131.7	6.3	27.7	85	50	52	6.6	140	0	11.46	24	112	0	9.17	19	115	0	9.41	20	105	0	8.59	18	0	0	0	0	0	50	NO	6708PT60MIN	12.01.16	0
2002-01-01	1899-12-31 02:09:09	72.1	60.3	126	6.2	28.2	84	49	54	6.2	146	0	11.95	25	114	0	9.33	20	119	0	9.74	20	84	0	6.88	14	0	0	0	0	0	50	NO	6708PT60MIN	12.01.16	0
2002-01-01	1899-12-31 02:09:14	70.7	57.2	122.2	5.7	25.7	82	48	54	6.7	81	0	6.63	8	55	0	4.5	6	61	0	4.99	6	49	0	4.01	5	0	0	0	0	0	50	NO	6708PT60MIN	12.01.16	0
2002-01-01	1899-12-31 02:10:30	70.1	58.3	122.2	5.2	37.1	83	49	52	7.3	170	0	13.92	28	127	0	10.4	21	135	0	11.05	22	265	0	21.69	44	0	0	0	0	0	50	NO	6253PT60MIN	NONPRINTED	0
2002-01-01	1899-12-31 02:10:35	71.9	59.5	128.2	5.6	36	83	49	52	7.5	230	0	18.83	35	168	0	13.75	25	185	0	15.14	28	273	0	22.35	41	0	0	0	0	0	50	NO	6253PT60MIN	NONPRINTED	0
2002-01-01	1899-12-31 02:10:39	73.5	60.4	129.3	5.4	35.5	82	49	54	7.6	241	0	19.73	36	187	0	15.31	28	205	0	16.78	30	274	0	22.43	41	0	0	0	0	0	50	NO	6253PT60MIN	NONPRINTED	0
2002-01-01	1899-12-31 02:10:43	73.4	60	131.1	5.7	33.7	81	47	53	7.3	226	0	18.5	36	161	0	13.18	25	180	0	14.73	28	246	0	20.14	39	0	0	0	0	0	50	NO	6253PT60MIN	NONPRINTED	0
2002-01-01	1899-12-31 02:10:47	69.7	55.9	122.7	5.1	35	80	48	52	7.4	203	0	16.62	31	146	0	11.95	22	168	0	13.75	26	226	0	18.5	35	0	0	0	0	0	50	NO	6253PT60MIN	NONPRINTED	0
2002-01-01	1899-12-31 02:10:51	72	59.2	124.1	5.4	33.2	83	50	51	7.2	191	0	15.63	29	139	0	11.38	21	151	0	12.36	23	183	0	14.98	28	0	0	0	0	0	50	NO	6253PT60MIN	NONPRINTED	0
2002-01-01	1899-12-31 02:10:55	68.7	56.3	120.8	5.4	35.7	82	49	48	7.6	102	0	8.35	11	69	0	5.65	7	77	0	6.3	8	114	0	9.33	12	0	0	0	0	0	50	NO	6253PT60MIN	NONPRINTED	0
2002-01-01	1899-12-31 02:11:04	67	55.6	118.1	4.8	38.3	83	49	56	7.8	210	0	17.19	35	145	0	11.87	24	160	0	13.1	26	173	0	14.16	29	0	0	0	0	0	50	NO	6253PT60MIN	NONPRINTED	0
2002-01-01	1899-12-31 02:11:08	69.9	57.5	122.8	5.2	35.9	83	50	57	8	237	0	19.4	41	176	0	14.41	30	193	0	15.8	33	123	0	10.07	21	0	0	0	0	0	50	NO	6253PT60MIN	NONPRINTED	0
2002-01-01	1899-12-31 02:11:16	70.5	59	120.7	5.2	37.3	84	52	58	8.2	221	0	18.09	39	161	0	13.18	28	175	0	14.32	31	124	0	10.15	22	0	0	0	0	0	50	NO	6253PT60MIN	NONPRINTED	0
2002-01-01	1899-12-31 02:11:23	68.3	57.1	120.6	5.2	35.9	83	49	58	8.5	220	0	18.01	39	171	0	14	30	183	0	14.98	32	158	0	12.93	28	0	0	0	0	0	50	NO	6253PT60MIN	NONPRINTED	0
2002-01-01	1899-12-31 02:11:29	66	54.7	117.2	5	37.9	83	49	56	7.8	194	0	15.88	33	135	0	11.05	23	149	0	12.2	26	154	0	12.61	27	0	0	0	0	0	50	NO	6253PT60MIN	NONPRINTED	0
2002-01-01	1899-12-31 02:12:25	80	63.9	142.2	6.5	27.3	79	45	58	7.2	383	0	31.35	40	277	0	22.67	29	310	0	25.38	32	341	0	27.91	36	0	0	0	0	0	50	NO	6253PT60MIN	4.7.16	0
2002-01-01	1899-12-31 02:12:30	72.7	56.9	132.8	6.4	28.2	78	44	57	7.4	492	0	40.27	44	333	0	27.26	30	380	0	31.11	34	397	0	32.5	35	0	0	0	0	0	50	NO	6253PT60MIN	4.7.16	0
2002-01-01	1899-12-31 02:12:36	72.9	57.1	134.6	6.4	28.7	78	43	60	8.2	542	0	44.37	49	386	0	31.6	35	434	0	35.53	39	375	0	30.7	34	0	0	0	0	0	50	NO	6253PT60MIN	4.7.16	0
2002-01-01	1899-12-31 02:12:40	73.8	58.2	133.7	6.6	28.6	77	44	61	8.3	582	0	47.64	54	399	0	32.66	37	448	0	36.67	41	327	0	26.77	30	0	0	0	0	0	50	NO	6253PT60MIN	4.7.16	0
2002-01-01	1899-12-31 02:12:45	74.8	59.4	132.3	6.1	27.7	78	45	57	7.3	609	0	49.85	51	417	0	34.13	35	479	0	39.21	40	371	0	30.37	31	0	0	0	0	0	50	NO	6253PT60MIN	4.7.16	0
2002-01-01	1899-12-31 02:12:52	73.3	57.3	133.3	6.5	28	78	44	60	8.1	551	0	45.1	50	392	0	32.09	36	446	0	36.51	41	384	0	31.43	35	0	0	0	0	0	50	NO	6253PT60MIN	4.7.16	0
2002-01-01	1899-12-31 02:13:00	77.5	61	136.9	6.2	28.8	78	45	57	7.2	549	0	44.94	50	381	0	31.19	34	445	0	36.43	40	365	0	29.88	33	0	0	0	0	0	50	NO	6253PT60MIN	4.7.16	0
2002-01-01	1899-12-31 02:13:05	75.1	59.8	132.6	6.1	27.7	79	46	57	7.8	523	0	42.81	47	360	0	29.47	33	414	0	33.89	38	366	0	29.96	33	0	0	0	0	0	50	NO	6253PT60MIN	4.7.16	0
2002-01-01	1899-12-31 02:13:09	73.9	56.2	132.3	6.5	26.5	75	43	59	8	474	0	38.8	36	311	0	25.46	24	369	0	30.21	28	246	0	20.14	19	0	0	0	0	0	50	NO	6253PT60MIN	4.7.16	0
2002-01-01	1899-12-31 02:14:22	68	51	132.2	6.5	26.5	74	42	55	6.9	195	0	15.96	29	100	0	8.19	15	124	0	10.15	19	326	0	26.69	49	0	0	0	0	0	50	NO	6253PT60MIN	29.02.16	0
2002-01-01	1899-12-31 02:14:26	76.5	55.9	151	7	28.5	73	39	59	7.6	247	0	20.22	38	141	0	11.54	22	178	0	14.57	27	276	0	22.59	42	0	0	0	0	0	50	NO	6253PT60MIN	29.02.16	0
2002-01-01	1899-12-31 02:14:30	84.6	65.3	156.1	6.7	30.2	77	43	61	8.1	367	0	30.04	50	270	0	22.1	37	315	0	25.78	43	247	0	20.22	34	0	0	0	0	0	50	NO	6253PT60MIN	29.02.16	0
2002-01-01	1899-12-31 02:14:36	84.7	65.9	150.8	6.5	29.5	78	46	59	6.6	575	0	47.07	62	429	0	35.12	46	502	0	41.09	54	276	0	22.59	30	0	0	0	0	0	50	NO	6253PT60MIN	29.02.16	0
2002-01-01	1899-12-31 02:14:42	85	64.9	152.5	6.6	29.4	76	44	61	6.7	551	0	45.1	63	404	0	33.07	46	482	0	39.45	55	242	0	19.81	28	0	0	0	0	0	50	NO	6253PT60MIN	29.02.16	0
2002-01-01	1899-12-31 02:14:47	76.3	55.2	147.7	6.9	28.9	73	40	63	6.6	234	0	19.15	41	127	0	10.4	22	165	0	13.51	29	177	0	14.49	31	0	0	0	0	0	50	NO	6253PT60MIN	29.02.16	0
2002-01-01	1899-12-31 02:14:51	81	62.7	147.8	6.5	28.7	77	44	64	6.4	351	0	28.73	57	233	0	19.07	38	278	0	22.76	45	128	0	10.48	21	0	0	0	0	0	50	NO	6253PT60MIN	29.02.16	0
2002-01-01	1899-12-31 02:14:55	89	69.6	155.8	6.4	26.2	79	47	65	6.5	542	0	44.37	67	426	0	34.87	52	481	0	39.37	59	160	0	13.1	20	0	0	0	0	0	50	NO	6253PT60MIN	29.02.16	0
2002-01-01	1899-12-31 02:15:00	86.1	66.8	153	6.5	29.8	77	45	62	6.5	675	0	55.25	71	512	0	41.91	54	598	0	48.95	63	186	0	15.23	20	0	0	0	0	0	50	NO	6253PT60MIN	29.02.16	0
2002-01-01	1899-12-31 02:15:07	79.3	62	140.1	6.1	29.2	78	46	59	6.6	452	0	37	49	308	0	25.21	33	361	0	29.55	39	188	0	15.39	20	0	0	0	0	0	50	NO	6253PT60MIN	29.02.16	0
2002-01-01	1899-12-31 02:15:17	84.1	66.7	150	6.5	30.1	79	46	62	6.7	623	0	51	69	470	0	38.47	52	539	0	44.12	59	193	0	15.8	21	0	0	0	0	0	50	NO	6253PT60MIN	29.02.16	0
2002-01-01	1899-12-31 02:15:22	81.1	62.9	143.6	6.3	28.6	77	45	61	6.8	452	0	37	48	304	0	24.88	32	365	0	29.88	39	197	0	16.13	21	0	0	0	0	0	50	NO	6253PT60MIN	29.02.16	0
2002-01-01	1899-12-31 02:15:30	81.1	63.7	144.7	6.3	30	78	46	64	6.5	516	0	42.24	65	377	0	30.86	48	426	0	34.87	54	156	0	12.77	20	0	0	0	0	0	50	NO	6253PT60MIN	29.02.16	0
2002-01-01	1899-12-31 02:15:40	81.6	64.1	145.7	6.5	29.8	78	45	63	6.5	594	0	48.62	68	439	0	35.94	50	510	0	41.75	58	163	0	13.34	19	0	0	0	0	0	50	NO	6253PT60MIN	29.02.16	0
2002-01-01	1899-12-31 02:15:45	78.2	62.3	142.4	6.3	30.2	80	46	60	6.8	435	0	35.61	48	328	0	26.85	36	360	0	29.47	40	183	0	14.98	20	0	0	0	0	0	50	NO	6253PT60MIN	29.02.16	0
2002-01-01	1899-12-31 02:21:46	64.5	45	116.9	7	21.8	71	41	55	6.3	178	0	14.57	24	78	0	6.38	11	109	0	8.92	15	315	0	25.78	43	0	0	0	0	0	50	NO	6407PT90MIN	16.02.16	0
2002-01-01	1899-12-31 02:21:51	62.2	43.1	117.2	7	22	72	39	57	6.8	224	0	18.34	30	75	0	6.14	10	109	0	8.92	14	339	0	27.75	45	0	0	0	0	0	50	NO	6407PT90MIN	16.02.16	0
2002-01-01	1899-12-31 02:21:55	58.4	42	105.2	6.4	21.9	73	42	56	7.2	290	0	23.74	33	96	0	7.86	11	141	0	11.54	16	390	0	31.92	45	0	0	0	0	0	50	NO	6407PT90MIN	16.02.16	0
2002-01-01	1899-12-31 02:21:59	62.7	43.9	118	6.5	24.3	70	38	56	6.4	271	0	22.18	32	103	0	8.43	12	151	0	12.36	18	435	0	35.61	52	0	0	0	0	0	50	NO	6407PT90MIN	16.02.16	0
2002-01-01	1899-12-31 02:22:03	59.6	44.7	106.8	7.3	21.1	75	43	57	6.4	178	0	14.57	23	76	0	6.22	10	87	0	7.12	11	268	0	21.94	35	0	0	0	0	0	50	NO	6407PT90MIN	16.02.16	0
2002-01-01	1899-12-31 02:22:28	54.1	41.9	97.7	6.1	21.1	77	44	56	6.6	267	0	21.86	26	99	0	8.1	10	113	0	9.25	11	318	0	26.03	31	0	0	0	0	0	50	NO	6407PT90MIN	22.03.16	0
2002-01-01	1899-12-31 02:22:33	54.4	42.2	99	6.1	21.3	76	43	58	6.2	254	0	20.79	27	91	0	7.45	10	103	0	8.43	11	242	0	19.81	26	0	0	0	0	0	50	NO	6407PT90MIN	22.03.16	0
2002-01-01	1899-12-31 02:22:37	55.7	42.1	101.6	6.6	20.9	75	41	57	6.4	225	0	18.42	23	81	0	6.63	8	100	0	8.19	10	268	0	21.94	27	0	0	0	0	0	50	NO	6407PT90MIN	22.03.16	0
2002-01-01	1899-12-31 02:22:41	52.9	42	96.3	6.5	20.9	79	44	55	6.3	218	0	17.84	22	75	0	6.14	8	87	0	7.12	9	246	0	20.14	25	0	0	0	0	0	50	NO	6407PT90MIN	22.03.16	0
2002-01-01	1899-12-31 02:22:44	51.8	40.8	95.6	6.2	22.7	78	43	57	6.6	224	0	18.34	24	70	0	5.73	8	81	0	6.63	9	260	0	21.28	28	0	0	0	0	0	50	NO	6407PT90MIN	22.03.16	0
2002-01-01	1899-12-31 02:22:48	51.1	40.1	94.1	6.3	21.5	78	43	58	6.7	239	0	19.56	25	74	0	6.06	8	81	0	6.63	9	256	0	20.96	27	0	0	0	0	0	50	NO	6407PT90MIN	22.03.16	0
2002-01-01	1899-12-31 02:23:08	47.4	37.2	93.9	6.7	20.7	79	41	59	5.9	169	0	13.83	18	39	0	3.19	4	47	0	3.85	5	221	0	18.09	23	0	0	0	0	0	50	NO	6407PT90MIN	05.07.16	0
2002-01-01	1899-12-31 02:23:12	49	39.2	90.8	6.3	20.1	79	43	58	6.8	172	0	14.08	18	49	0	4.01	5	53	0	4.34	5	234	0	19.15	24	0	0	0	0	0	50	NO	6407PT90MIN	05.07.16	0
2002-01-01	1899-12-31 02:23:16	45.7	36.2	85.9	6.6	21	79	43	59	6.3	224	0	18.34	23	45	0	3.68	5	53	0	4.34	5	199	0	16.29	21	0	0	0	0	0	50	NO	6407PT90MIN	05.07.16	0
2002-01-01	1899-12-31 02:23:20	48	36.3	91	5.8	21.1	76	41	59	6	250	0	20.46	26	57	0	4.67	6	76	0	6.22	8	213	0	17.44	22	0	0	0	0	0	50	NO	6407PT90MIN	05.07.16	0
2002-01-01	1899-12-31 02:23:24	52.3	40.4	95.2	6.9	19.3	77	42	56	6.4	241	0	19.73	25	57	0	4.67	6	73	0	5.98	7	225	0	18.42	23	0	0	0	0	0	50	NO	6407PT90MIN	05.07.16	0
2002-01-01	1899-12-31 02:23:28	49.8	38.5	94.9	6.3	20.5	78	41	59	6.4	195	0	15.96	19	52	0	4.26	5	63	0	5.16	6	226	0	18.5	22	0	0	0	0	0	50	NO	6407PT90MIN	05.07.16	0
2002-01-01	1899-12-31 02:25:16	79	60.7	140.2	7.1	23.4	77	45	57	6.9	293	0	23.98	44	195	0	15.96	29	229	0	18.75	34	247	0	20.22	37	0	0	0	0	0	50	NO	6304PT90MIN	16.02.16	0
2002-01-01	1899-12-31 02:25:21	76.9	60.9	133.7	6.8	23.1	79	46	55	6.6	318	0	26.03	45	213	0	17.44	30	239	0	19.56	34	235	0	19.24	33	0	0	0	0	0	50	NO	6304PT90MIN	16.02.16	0
2002-01-01	1899-12-31 02:25:25	78.6	61.1	138.7	6.9	22.9	77	45	56	6.2	343	0	28.08	46	237	0	19.4	32	279	0	22.84	37	223	0	18.25	30	0	0	0	0	0	50	NO	6304PT90MIN	16.02.16	0
2002-01-01	1899-12-31 02:25:30	74.1	58.1	133.6	6.7	22.7	79	45	57	6.4	285	0	23.33	44	189	0	15.47	29	218	0	17.84	34	196	0	16.04	31	0	0	0	0	0	50	NO	6304PT90MIN	16.02.16	0
2002-01-01	1899-12-31 02:25:34	74.6	57.5	132.2	7	23.4	78	46	56	7	297	0	24.31	44	196	0	16.04	29	231	0	18.91	35	206	0	16.86	31	0	0	0	0	0	50	NO	6304PT90MIN	16.02.16	0
2002-01-01	1899-12-31 02:25:38	71.1	55	127.9	6.6	24.7	78	45	60	7.4	297	0	24.31	43	192	0	15.72	28	223	0	18.25	33	203	0	16.62	30	0	0	0	0	0	50	NO	6304PT90MIN	16.02.16	0
2002-01-01	1899-12-31 02:25:42	70	54.6	125.9	6.6	23	78	45	57	7.6	169	0	13.83	15	112	0	9.17	10	131	0	10.72	12	128	0	10.48	12	0	0	0	0	0	50	NO	6304PT90MIN	16.02.16	0
2002-01-01	1899-12-31 02:26:10	62.1	49.9	99.2	5.8	18.5	77	50	53	5.9	92	0	7.53	9	35	0	2.86	3	40	0	3.27	4	217	0	17.76	20	0	0	0	0	0	50	NO	6304PT90MIN	05.07.16	0
2002-01-01	1899-12-31 02:26:14	59.4	46.7	104.5	6.3	22.7	77	45	55	5.9	134	0	10.97	12	47	0	3.85	4	62	0	5.08	6	363	0	29.71	34	0	0	0	0	0	50	NO	6304PT90MIN	05.07.16	0
2002-01-01	1899-12-31 02:26:18	60.2	47.9	103.7	6.6	22.4	78	47	59	6.1	204	0	16.7	18	89	0	7.29	8	101	0	8.27	9	271	0	22.18	24	0	0	0	0	0	50	NO	6304PT90MIN	05.07.16	0
2002-01-01	1899-12-31 02:26:22	62	48.6	103.8	5.9	21.5	77	47	58	5.9	245	0	20.05	21	121	0	9.9	10	145	0	11.87	12	290	0	23.74	25	0	0	0	0	0	50	NO	6304PT90MIN	05.07.16	0
2002-01-01	1899-12-31 02:26:26	61	48.3	103.2	6.5	19.2	78	47	55	5.8	112	0	9.17	10	52	0	4.26	5	59	0	4.83	5	201	0	16.45	18	0	0	0	0	0	50	NO	6304PT90MIN	05.07.16	0
2002-01-01	1899-12-31 02:26:31	50.7	39.3	84.4	4.1	15.7	75	48	51	5.5	42	0	3.44	4	17	0	1.39	2	20	0	1.64	2	129	0	10.56	12	0	0	0	0	0	50	NO	6304PT90MIN	05.07.16	0
2002-01-01	1899-12-31 02:26:47	67.6	52	119	6.6	23	76	45	57	7.2	382	0	31.27	37	220	0	18.01	21	264	0	21.61	25	385	0	31.51	37	0	0	0	0	0	50	NO	6304PT90MIN	22.03.16	0
2002-01-01	1899-12-31 02:26:53	70.2	54.9	122.5	6.5	22.7	77	45	55	6.7	313	0	25.62	32	194	0	15.88	20	227	0	18.58	23	314	0	25.7	32	0	0	0	0	0	50	NO	6304PT90MIN	22.03.16	0
2002-01-01	1899-12-31 02:26:58	67.9	52.9	121.4	6.6	22.2	78	44	56	6.5	330	0	27.01	35	202	0	16.54	21	232	0	18.99	24	334	0	27.34	35	0	0	0	0	0	50	NO	6304PT90MIN	22.03.16	0
2002-01-01	1899-12-31 02:27:02	68.9	53.5	122.7	6.4	22.8	77	44	55	6.5	348	0	28.49	35	210	0	17.19	21	246	0	20.14	25	338	0	27.67	34	0	0	0	0	0	50	NO	6304PT90MIN	22.03.16	0
2002-01-01	1899-12-31 02:27:07	66.8	52.7	117.8	6.4	23.6	78	46	56	6.7	362	0	29.63	36	226	0	18.5	23	254	0	20.79	26	322	0	26.36	32	0	0	0	0	0	50	NO	6304PT90MIN	22.03.16	0
2002-01-01	1899-12-31 02:27:11	69	54	121.1	6.4	22.7	78	46	58	6.5	373	0	30.53	40	237	0	19.4	26	269	0	22.02	29	274	0	22.43	30	0	0	0	0	0	50	NO	6304PT90MIN	22.03.16	0
2002-01-01	1899-12-31 02:27:15	65.9	53.3	113.8	6.2	23.7	81	49	57	6.3	224	0	18.34	21	146	0	11.95	13	158	0	12.93	15	216	0	17.68	20	0	0	0	0	0	50	NO	6304PT90MIN	22.03.16	0
2002-01-01	1899-12-31 02:27:25	69.5	54.3	123.6	6.5	23.2	78	45	55	6.4	351	0	28.73	37	220	0	18.01	23	253	0	20.71	27	308	0	25.21	33	0	0	0	0	0	50	NO	6304PT90MIN	22.03.16	0
2002-01-01	1899-12-31 02:27:30	66.1	52.1	117	6.2	24.9	79	46	57	6.5	236	0	19.32	21	159	0	13.02	14	175	0	14.32	16	260	0	21.28	23	0	0	0	0	0	50	NO	6304PT90MIN	22.03.16	0
2002-01-01	1899-12-31 02:30:04	90.3	76.7	153.8	7.2	29.4	84	51	57	6.5	196	0	16.04	29	143	0	11.71	21	156	0	12.77	23	310	0	25.38	46	0	0	0	0	0	50	NO	5926PT90MIN1	NONPRINTED	0
2002-01-01	1899-12-31 02:30:11	102.7	86	171	7.4	27.6	83	52	57	6.8	184	0	15.06	27	144	0	11.79	21	159	0	13.02	23	309	0	25.29	46	0	0	0	0	0	50	NO	5926PT90MIN1	NONPRINTED	0
2002-01-01	1899-12-31 02:30:15	98.5	83.3	167	7.3	26.8	83	50	58	7.3	193	0	15.8	30	150	0	12.28	24	163	0	13.34	26	232	0	18.99	36	0	0	0	0	0	50	NO	5926PT90MIN1	NONPRINTED	0
2002-01-01	1899-12-31 02:30:18	97	79	167.6	7.9	28.7	80	47	55	6.4	257	0	21.04	35	197	0	16.13	27	219	0	17.93	30	296	0	24.23	41	0	0	0	0	0	50	NO	5926PT90MIN1	NONPRINTED	0
2002-01-01	1899-12-31 02:30:22	100	83.9	166.8	7.1	28.8	82	50	54	7.3	190	0	15.55	29	153	0	12.52	23	164	0	13.42	25	249	0	20.38	37	0	0	0	0	0	50	NO	5926PT90MIN1	NONPRINTED	0
2002-01-01	1899-12-31 02:30:28	90.7	79.6	152	7.1	29	87	53	52	7.3	110	0	9	13	93	0	7.61	11	93	0	7.61	11	171	0	14	19	0	0	0	0	0	50	NO	5926PT90MIN1	NONPRINTED	0
2002-01-01	1899-12-31 02:30:49	69.8	55.4	123.3	6.4	27	78	45	53	7.1	324	0	26.52	28	196	0	16.04	17	226	0	18.5	20	491	0	40.19	43	0	0	0	0	0	50	NO	5926PT90MIN2	NONPRINTED	0
2002-01-01	1899-12-31 02:30:54	69.7	55.7	120	6.1	26.9	80	47	57	7.1	337	0	27.59	30	210	0	17.19	19	247	0	20.22	22	446	0	36.51	40	0	0	0	0	0	50	NO	5926PT90MIN2	NONPRINTED	0
2002-01-01	1899-12-31 02:30:59	73.5	59.6	126.9	6.3	28.8	80	47	56	7.2	456	0	37.33	40	325	0	26.6	29	358	0	29.3	32	435	0	35.61	38	0	0	0	0	0	50	NO	5926PT90MIN2	NONPRINTED	0
2002-01-01	1899-12-31 02:31:04	77.1	64.9	129.1	6.2	28.8	83	50	56	7.3	375	0	30.7	37	273	0	22.35	27	297	0	24.31	29	369	0	30.21	36	0	0	0	0	0	50	NO	5926PT90MIN2	NONPRINTED	0
2002-01-01	1899-12-31 02:31:09	79.6	67.3	130.1	6	28.8	84	52	56	7.3	287	0	23.49	32	210	0	17.19	23	226	0	18.5	25	257	0	21.04	28	0	0	0	0	0	50	NO	5926PT90MIN2	NONPRINTED	0
2002-01-01	1899-12-31 02:31:14	72.4	61.2	125.7	6.1	32.4	84	49	57	7.6	170	0	13.92	18	118	0	9.66	13	124	0	10.15	13	192	0	15.72	20	0	0	0	0	0	50	NO	5926PT90MIN2	NONPRINTED	0
2002-01-01	1899-12-31 02:31:29	74	58.6	128	6.1	27.3	79	47	55	6.7	271	0	22.18	25	171	0	14	16	205	0	16.78	19	354	0	28.98	32	0	0	0	0	0	50	NO	5926PT90MIN2	NONPRINTED	0
2002-01-01	1899-12-31 02:31:33	68.8	53.6	123.2	6.5	26.9	77	45	54	6.9	342	0	27.99	29	186	0	15.23	16	230	0	18.83	19	407	0	33.32	34	0	0	0	0	0	50	NO	5926PT90MIN2	NONPRINTED	0
2002-01-01	1899-12-31 02:31:37	67.3	53.9	118.6	6	28.3	79	46	53	7.4	402	0	32.91	35	241	0	19.73	21	268	0	21.94	24	411	0	33.64	36	0	0	0	0	0	50	NO	5926PT90MIN2	NONPRINTED	0
2002-01-01	1899-12-31 02:31:42	73.4	59	128.8	6.2	28.8	79	46	54	6.9	444	0	36.34	40	284	0	23.25	26	330	0	27.01	30	446	0	36.51	40	0	0	0	0	0	50	NO	5926PT90MIN2	NONPRINTED	0
2002-01-01	1899-12-31 02:31:49	77.5	63.9	132.3	6.4	29	81	49	59	7.2	413	0	33.81	40	295	0	24.15	28	321	0	26.28	31	334	0	27.34	32	0	0	0	0	0	50	NO	5926PT90MIN2	NONPRINTED	0
2002-01-01	1899-12-31 02:31:55	70.2	56.4	123.6	6.3	27.9	80	47	62	7.2	401	0	32.82	38	259	0	21.2	24	295	0	24.15	28	324	0	26.52	30	0	0	0	0	0	50	NO	5926PT90MIN2	NONPRINTED	0
2002-01-01	1899-12-31 02:32:00	75.5	63.1	129.4	6.3	28.8	83	49	59	7.1	381	0	31.19	38	275	0	22.51	27	299	0	24.48	30	343	0	28.08	34	0	0	0	0	0	50	NO	5926PT90MIN2	NONPRINTED	0
2002-01-01	1899-12-31 02:33:30	86.2	69.4	143.2	6.6	27	79	49	54	8.2	367	0	30.04	30	266	0	21.77	22	307	0	25.13	25	523	0	42.81	43	0	0	0	0	0	50	NO	6708PT90MIN	NONPRINTED	0
2002-01-01	1899-12-31 02:33:35	88	71.3	142.3	6.3	27.8	80	51	54	7.8	405	0	33.15	33	292	0	23.9	24	341	0	27.91	27	552	0	45.18	44	0	0	0	0	0	50	NO	6708PT90MIN	NONPRINTED	0
2002-01-01	1899-12-31 02:33:40	85.1	68.7	137.8	6.4	28.4	79	50	55	7.6	433	0	35.44	35	314	0	25.7	26	356	0	29.14	29	493	0	40.36	40	0	0	0	0	0	50	NO	6708PT90MIN	NONPRINTED	0
2002-01-01	1899-12-31 02:33:44	89	70.8	146	6.4	27.6	78	49	54	7.3	533	0	43.63	40	393	0	32.17	30	459	0	37.57	34	514	0	42.07	39	0	0	0	0	0	50	NO	6708PT90MIN	NONPRINTED	0
2002-01-01	1899-12-31 02:33:50	85.5	67.2	142.3	6.5	27.5	77	48	53	7.4	631	0	51.65	44	450	0	36.84	31	537	0	43.96	37	566	0	46.33	39	0	0	0	0	0	50	NO	6708PT90MIN	NONPRINTED	0
2002-01-01	1899-12-31 02:33:57	84.8	68.3	138.5	6.4	28.7	79	50	54	7.9	646	0	52.88	46	485	0	39.7	34	551	0	45.1	39	541	0	44.28	38	0	0	0	0	0	50	NO	6708PT90MIN	NONPRINTED	0
2002-01-01	1899-12-31 02:34:04	87.9	69.5	145.6	6.7	27.2	78	48	53	7.7	635	0	51.98	44	459	0	37.57	32	541	0	44.28	37	610	0	49.93	42	0	0	0	0	0	50	NO	6708PT90MIN	NONPRINTED	0
2002-01-01	1899-12-31 02:34:11	82.7	64.9	136.6	6.5	28.3	78	49	54	7.6	628	0	51.41	44	475	0	38.88	33	539	0	44.12	38	568	0	46.49	40	0	0	0	0	0	50	NO	6708PT90MIN	NONPRINTED	0
2002-01-01	1899-12-31 02:34:35	73.9	60.8	132.1	6.6	27.5	81	47	57	6.7	92	0	7.53	14	66	0	5.4	10	72	0	5.89	11	196	0	16.04	30	0	0	0	0	0	50	NO	6708PT90MIN	18.01.02	0
2002-01-01	1899-12-31 02:34:40	68.4	57.5	121.8	6.5	32.2	83	48	58	6.4	68	0	5.57	12	47	0	3.85	8	50	0	4.09	9	132	0	10.81	23	0	0	0	0	0	50	NO	6708PT90MIN	18.01.02	0
2002-01-01	1899-12-31 02:34:46	71.5	58.3	126.7	6.5	27.6	81	47	59	7.3	73	0	5.98	13	55	0	4.5	10	56	0	4.58	10	99	0	8.1	17	0	0	0	0	0	50	NO	6708PT90MIN	18.01.02	0
2002-01-01	1899-12-31 02:34:51	69.4	58.1	123	6.8	29.9	84	49	57	6.8	62	0	5.08	11	43	0	3.52	8	44	0	3.6	8	77	0	6.3	14	0	0	0	0	0	50	NO	6708PT90MIN	18.01.02	0
2002-01-01	1899-12-31 02:34:55	73.3	62.2	130.8	6.2	31.9	86	49	61	7.3	60	0	4.91	11	46	0	3.77	9	47	0	3.85	9	48	0	3.93	9	0	0	0	0	0	50	NO	6708PT90MIN	18.01.02	0
2002-01-01	1899-12-31 02:35:00	72	61.2	128.4	6.1	30.8	85	48	61	6.9	63	0	5.16	12	50	0	4.09	9	51	0	4.17	10	47	0	3.85	9	0	0	0	0	0	50	NO	6708PT90MIN	18.01.02	0
2002-01-01	1899-12-31 02:36:34	69	53.9	127.2	7.1	29.3	78	44	53	7.1	153	0	12.52	24	91	0	7.45	14	110	0	9	17	241	0	19.73	38	0	0	0	0	0	50	NO	6708PT90MIN	12.01.16	0
2002-01-01	1899-12-31 02:36:40	69.1	55.8	123.9	6.2	26.6	81	47	58	7.7	168	0	13.75	28	107	0	8.76	18	120	0	9.82	20	159	0	13.02	27	0	0	0	0	0	50	NO	6708PT90MIN	12.01.16	0
2002-01-01	1899-12-31 02:36:46	67.1	54.2	118.8	6.2	24.8	80	46	57	7.6	179	0	14.65	29	110	0	9	18	123	0	10.07	20	109	0	8.92	18	0	0	0	0	0	50	NO	6708PT90MIN	12.01.16	0
2002-01-01	1899-12-31 02:36:51	66.1	55	118.5	5.9	26.9	83	48	59	7.6	158	0	12.93	26	109	0	8.92	18	115	0	9.41	19	162	0	13.26	27	0	0	0	0	0	50	NO	6708PT90MIN	12.01.16	0
2002-01-01	1899-12-31 02:36:59	67.7	56.7	122.6	6.3	27.3	84	48	53	6.8	145	0	11.87	25	104	0	8.51	18	108	0	8.84	19	132	0	10.81	23	0	0	0	0	0	50	NO	6708PT90MIN	12.01.16	0
2002-01-01	1899-12-31 02:37:07	65.2	54.7	114.3	5.9	27.1	84	50	53	7.1	184	0	15.06	29	125	0	10.23	20	135	0	11.05	21	149	0	12.2	24	0	0	0	0	0	50	NO	6708PT90MIN	12.01.16	0
2002-01-01	1899-12-31 02:37:14	72.8	59.7	133	7.3	21.6	81	47	47	10.4	112	0	9.17	11	70	0	5.73	7	82	0	6.71	8	169	0	13.83	16	0	0	0	0	0	50	NO	6708PT90MIN	12.01.16	0
2002-01-01	1899-12-31 02:38:45	63	51.7	122	5.6	34.4	80	43	49	7.5	144	0	11.79	23	82	0	6.71	13	91	0	7.45	14	244	0	19.97	38	0	0	0	0	0	50	NO	6253PT90MIN	NONPRINTED	0
2002-01-01	1899-12-31 02:38:51	58.9	48.1	111.3	6.1	33.2	82	45	50	7.2	128	0	10.48	21	73	0	5.98	12	77	0	6.3	13	146	0	11.95	24	0	0	0	0	0	50	NO	6253PT90MIN	NONPRINTED	0
2002-01-01	1899-12-31 02:38:55	62.1	52.5	111.5	5.5	34	83	48	50	6.8	112	0	9.17	20	71	0	5.81	12	77	0	6.3	13	107	0	8.76	19	0	0	0	0	0	50	NO	6253PT90MIN	NONPRINTED	0
2002-01-01	1899-12-31 02:39:00	55.6	46.1	106.6	5.6	35	83	45	49	6.7	131	0	10.72	22	67	0	5.48	11	71	0	5.81	12	120	0	9.82	20	0	0	0	0	0	50	NO	6253PT90MIN	NONPRINTED	0
2002-01-01	1899-12-31 02:39:04	59.4	47.2	113.1	5.4	34	79	44	48	6.7	132	0	10.81	22	78	0	6.38	13	88	0	7.2	15	126	0	10.31	21	0	0	0	0	0	50	NO	6253PT90MIN	NONPRINTED	0
2002-01-01	1899-12-31 02:39:08	59.4	50.3	109.1	4.9	35.4	84	48	50	7	125	0	10.23	22	85	0	6.96	15	91	0	7.45	16	110	0	9	19	0	0	0	0	0	50	NO	6253PT90MIN	NONPRINTED	0
2002-01-01	1899-12-31 02:39:12	54.6	46.6	103.3	5.4	31.7	84	46	49	6.7	54	0	4.42	5	27	0	2.21	2	28	0	2.29	3	45	0	3.68	4	0	0	0	0	0	50	NO	6253PT90MIN	NONPRINTED	0
2002-01-01	1899-12-31 02:39:42	60.2	47	114.1	6.1	26	78	42	58	6.5	225	0	18.42	26	113	0	9.25	13	131	0	10.72	15	247	0	20.22	29	0	0	0	0	0	50	NO	6253PT90MIN	04.07.16	0
2002-01-01	1899-12-31 02:39:46	63.8	50.3	118.4	6	27.9	79	44	61	6.2	221	0	18.09	26	119	0	9.74	14	137	0	11.21	16	215	0	17.6	26	0	0	0	0	0	50	NO	6253PT90MIN	04.07.16	0
2002-01-01	1899-12-31 02:39:50	57	45.5	112.4	6.1	28.9	79	41	59	6.6	230	0	18.83	27	109	0	8.92	13	122	0	9.99	14	213	0	17.44	25	0	0	0	0	0	50	NO	6253PT90MIN	04.07.16	0
2002-01-01	1899-12-31 02:39:54	60.3	47.2	114.5	5.9	27.5	78	42	61	6.6	270	0	22.1	31	151	0	12.36	17	170	0	13.92	19	218	0	17.84	25	0	0	0	0	0	50	NO	6253PT90MIN	04.07.16	0
2002-01-01	1899-12-31 02:39:59	63.4	51	118.3	6.3	27.4	80	44	61	6.4	282	0	23.08	32	162	0	13.26	18	180	0	14.73	21	224	0	18.34	26	0	0	0	0	0	50	NO	6253PT90MIN	04.07.16	0
2002-01-01	1899-12-31 02:40:03	59.3	47.3	111.8	5.8	27	79	43	60	6.6	237	0	19.4	28	123	0	10.07	14	140	0	11.46	16	213	0	17.44	25	0	0	0	0	0	50	NO	6253PT90MIN	04.07.16	0
2002-01-01	1899-12-31 02:40:10	59.7	46.1	110.8	5.7	27.4	79	43	61	6.2	269	0	22.02	31	143	0	11.71	16	166	0	13.59	19	213	0	17.44	24	0	0	0	0	0	50	NO	6253PT90MIN	04.07.16	0
2002-01-01	1899-12-31 02:40:14	61.7	46.8	118.1	6.2	28.1	78	41	60	6.3	268	0	21.94	29	143	0	11.71	16	166	0	13.59	18	241	0	19.73	26	0	0	0	0	0	50	NO	6253PT90MIN	04.07.16	0
2002-01-01	1899-12-31 02:40:38	69.3	54.2	127.1	6.1	32.1	79	45	57	7.5	371	0	30.37	51	241	0	19.73	33	270	0	22.1	37	212	0	17.35	29	0	0	0	0	0	50	NO	6253PT90MIN	29.02.16	0
2002-01-01	1899-12-31 02:40:44	72.4	55	132.1	6.1	30.2	77	44	60	7.7	402	0	32.91	49	258	0	21.12	31	304	0	24.88	37	276	0	22.59	33	0	0	0	0	0	50	NO	6253PT90MIN	29.02.16	0
2002-01-01	1899-12-31 02:40:48	71.2	56.6	128.6	5.9	30.9	79	45	57	7.3	397	0	32.5	50	281	0	23	35	316	0	25.87	39	244	0	19.97	30	0	0	0	0	0	50	NO	6253PT90MIN	29.02.16	0
2002-01-01	1899-12-31 02:40:52	71.5	56.9	130.9	6	30.5	79	45	57	7.5	370	0	30.29	50	245	0	20.05	33	283	0	23.17	38	209	0	17.11	28	0	0	0	0	0	50	NO	6253PT90MIN	29.02.16	0
2002-01-01	1899-12-31 02:40:58	73.7	59.9	128.5	5.6	28.5	80	48	59	7.9	372	0	30.45	50	263	0	21.53	36	297	0	24.31	40	209	0	17.11	28	0	0	0	0	0	50	NO	6253PT90MIN	29.02.16	0
2002-01-01	1899-12-31 02:41:02	74.7	58.7	133.1	5.9	28.9	78	45	59	7.8	497	0	40.68	58	351	0	28.73	41	402	0	32.91	47	247	0	20.22	29	0	0	0	0	0	50	NO	6253PT90MIN	29.02.16	0
2002-01-01	1899-12-31 02:41:08	67.3	52.8	120.4	5.5	29.3	79	46	56	7.6	361	0	29.55	32	227	0	18.58	20	262	0	21.45	24	180	0	14.73	16	0	0	0	0	0	50	NO	6253PT90MIN	29.02.16	0
2002-01-01	1899-12-31 02:49:13	55.3	40.2	104.8	7.3	23.7	72	39	54	7.3	118	0	9.66	16	39	0	3.19	5	50	0	4.09	7	189	0	15.47	26	0	0	0	0	0	50	NO	6407PT120MIN	16.02.16	0
2002-01-01	1899-12-31 02:49:17	60	42.9	109.6	6.6	21.9	72	41	55	6.7	115	0	9.41	16	34	0	2.78	5	58	0	4.75	8	205	0	16.78	28	0	0	0	0	0	50	NO	6407PT120MIN	16.02.16	0
2002-01-01	1899-12-31 02:49:22	59.3	43.8	107.3	7.5	21.3	74	41	55	5.9	118	0	9.66	16	38	0	3.11	5	52	0	4.26	7	183	0	14.98	25	0	0	0	0	0	50	NO	6407PT120MIN	16.02.16	0
2002-01-01	1899-12-31 02:49:26	52	39.4	102.1	7	20.9	76	41	53	6.6	132	0	10.81	17	36	0	2.95	5	48	0	3.93	6	211	0	17.27	26	0	0	0	0	0	50	NO	6407PT120MIN	16.02.16	0
2002-01-01	1899-12-31 02:49:30	55.9	40.7	103.3	6.7	22	73	40	57	7.8	128	0	10.48	17	37	0	3.03	5	51	0	4.17	7	217	0	17.76	28	0	0	0	0	0	50	NO	6407PT120MIN	16.02.16	0
2002-01-01	1899-12-31 02:49:34	66.9	49.5	115.3	8.2	18.8	75	46	48	14.2	114	0	9.33	12	43	0	3.52	5	56	0	4.58	6	218	0	17.84	23	0	0	0	0	0	50	NO	6407PT120MIN	16.02.16	0
2002-01-01	1899-12-31 02:49:58	47.2	34.7	93.9	6.5	21.7	74	39	56	6.4	139	0	11.38	15	25	0	2.05	3	37	0	3.03	4	227	0	18.58	25	0	0	0	0	0	50	NO	6407PT120MIN	22.03.16	0
2002-01-01	1899-12-31 02:50:02	46.4	35.1	92.1	7	22.4	75	39	56	6.5	156	0	12.77	16	30	0	2.46	3	39	0	3.19	4	254	0	20.79	26	0	0	0	0	0	50	NO	6407PT120MIN	22.03.16	0
2002-01-01	1899-12-31 02:50:06	49.5	37.6	94.7	7.2	20.9	76	41	56	6.9	140	0	11.46	15	35	0	2.86	4	46	0	3.77	5	238	0	19.48	25	0	0	0	0	0	50	NO	6407PT120MIN	22.03.16	0
2002-01-01	1899-12-31 02:50:10	51.6	39.4	98.8	7.2	20.5	76	41	55	7.3	133	0	10.89	15	38	0	3.11	4	47	0	3.85	5	237	0	19.4	26	0	0	0	0	0	50	NO	6407PT120MIN	22.03.16	0
2002-01-01	1899-12-31 02:50:14	48.8	37.2	91.5	8	21.9	77	42	55	6.6	122	0	9.99	14	25	0	2.05	3	29	0	2.37	3	207	0	16.94	24	0	0	0	0	0	50	NO	6407PT120MIN	22.03.16	0
2002-01-01	1899-12-31 02:50:18	47.5	36.7	95.3	7	20.6	77	40	56	6.3	91	0	7.45	9	19	0	1.56	2	24	0	1.96	2	156	0	12.77	15	0	0	0	0	0	50	NO	6407PT120MIN	22.03.16	0
2002-01-01	1899-12-31 02:50:40	43.7	32.1	84.9	7.1	18.3	74	39	63	5.7	75	0	6.14	9	11	0	0.9	1	14	0	1.15	2	117	0	9.58	15	0	0	0	0	0	50	NO	6407PT120MIN	05.07.16	0
2002-01-01	1899-12-31 02:50:45	41	30.2	81.8	5	17.2	74	40	66	5.8	83	0	6.79	11	9	0	0.74	1	14	0	1.15	2	70	0	5.73	9	0	0	0	0	0	50	NO	6407PT120MIN	05.07.16	0
2002-01-01	1899-12-31 02:50:53	46.1	33.3	94.5	7.2	19.2	72	37	55	6.4	92	0	7.53	11	19	0	1.56	2	23	0	1.88	3	160	0	13.1	18	0	0	0	0	0	50	NO	6407PT120MIN	05.07.16	0
2002-01-01	1899-12-31 02:50:57	44.5	31.1	90.3	6.1	19.6	69	35	58	6	77	0	6.3	8	9	0	0.74	1	12	0	0.98	1	142	0	11.62	16	0	0	0	0	0	50	NO	6407PT120MIN	05.07.16	0
2002-01-01	1899-12-31 02:51:54	76.2	56.2	140.7	7.3	24.4	74	42	58	6.5	280	0	22.92	45	172	0	14.08	27	220	0	18.01	35	221	0	18.09	35	0	0	0	0	0	50	NO	6304PT120MIN	16.02.16	0
2002-01-01	1899-12-31 02:51:59	72.7	53.9	134.6	7.1	21.9	75	42	59	6.5	288	0	23.57	46	163	0	13.34	26	206	0	16.86	33	226	0	18.5	36	0	0	0	0	0	50	NO	6304PT120MIN	16.02.16	0
2002-01-01	1899-12-31 02:52:03	80.9	59	146.5	7.5	22.3	73	42	58	6.4	308	0	25.21	47	190	0	15.55	29	244	0	19.97	38	201	0	16.45	31	0	0	0	0	0	50	NO	6304PT120MIN	16.02.16	0
2002-01-01	1899-12-31 02:52:07	73.3	56.5	129.7	6.6	21.4	78	46	60	6.3	238	0	19.48	40	158	0	12.93	26	182	0	14.9	30	199	0	16.29	33	0	0	0	0	0	50	NO	6304PT120MIN	16.02.16	0
2002-01-01	1899-12-31 02:52:12	72.7	54.8	127.8	6.8	22.2	75	45	57	6.3	225	0	18.42	36	138	0	11.3	22	167	0	13.67	27	226	0	18.5	36	0	0	0	0	0	50	NO	6304PT120MIN	16.02.16	0
2002-01-01	1899-12-31 02:53:40	78	66.5	105.9	9.9	19.3	80	60	50	4.3	61	0	4.99	5	27	0	2.21	2	30	0	2.46	3	508	0	41.58	45	0	0	0	0	0	50	NO	6304PT120MIN	05.07.16	0
2002-01-01	1899-12-31 02:53:44	72.7	61.5	100.3	7.9	16.4	81	61	48	5.4	68	0	5.57	6	36	0	2.95	3	41	0	3.36	4	580	0	47.48	50	0	0	0	0	0	50	NO	6304PT120MIN	05.07.16	0
2002-01-01	1899-12-31 02:53:48	67.7	59.1	91.6	8.1	16.1	81	59	45	4.9	63	0	5.16	5	22	0	1.8	2	25	0	2.05	2	513	0	41.99	45	0	0	0	0	0	50	NO	6304PT120MIN	05.07.16	0
2002-01-01	1899-12-31 02:53:52	73.2	62.3	105	7.8	15.8	80	58	50	5.5	67	0	5.48	6	33	0	2.7	3	36	0	2.95	3	388	0	31.76	33	0	0	0	0	0	50	NO	6304PT120MIN	05.07.16	0
2002-01-01	1899-12-31 02:53:55	79.6	65.3	123.9	9.6	17.1	76	50	44	4.9	85	0	6.96	7	38	0	3.11	3	45	0	3.68	4	396	0	32.42	33	0	0	0	0	0	50	NO	6304PT120MIN	05.07.16	0
2002-01-01	1899-12-31 02:54:15	66.7	51.1	117.7	6.4	22.8	76	44	56	6.5	307	0	25.13	33	166	0	13.59	18	199	0	16.29	21	313	0	25.62	34	0	0	0	0	0	50	NO	6304PT120MIN	22.03.16	0
2002-01-01	1899-12-31 02:54:20	66.8	51.1	118.8	6.5	22.1	76	44	56	6.4	360	0	29.47	37	207	0	16.94	21	241	0	19.73	25	307	0	25.13	32	0	0	0	0	0	50	NO	6304PT120MIN	22.03.16	0
2002-01-01	1899-12-31 02:54:24	65.5	51	118.9	6.5	23.3	77	43	56	6.4	332	0	27.18	34	210	0	17.19	22	243	0	19.89	25	325	0	26.6	34	0	0	0	0	0	50	NO	6304PT120MIN	22.03.16	0
2002-01-01	1899-12-31 02:54:29	67.8	51.7	124.1	6.5	23.5	76	43	55	6.6	312	0	25.54	33	187	0	15.31	20	221	0	18.09	24	294	0	24.07	31	0	0	0	0	0	50	NO	6304PT120MIN	22.03.16	0
2002-01-01	1899-12-31 02:54:33	64.5	49.1	121.1	6.9	24.6	76	41	56	6.3	293	0	23.98	33	169	0	13.83	19	188	0	15.39	21	255	0	20.87	29	0	0	0	0	0	50	NO	6304PT120MIN	22.03.16	0
2002-01-01	1899-12-31 02:54:37	67.7	52.2	119.6	6.5	22.1	77	45	57	6.3	324	0	26.52	35	189	0	15.47	20	232	0	18.99	25	280	0	22.92	30	0	0	0	0	0	50	NO	6304PT120MIN	22.03.16	0
2002-01-01	1899-12-31 02:54:41	60.6	46.9	109.4	6.6	21.2	77	44	56	6.5	149	0	12.2	13	81	0	6.63	7	96	0	7.86	9	154	0	12.61	14	0	0	0	0	0	50	NO	6304PT120MIN	22.03.16	0
2002-01-01	1899-12-31 02:55:56	84.6	71	143.8	6.7	29.9	82	49	53	7.5	159	0	13.02	23	114	0	9.33	17	125	0	10.23	18	384	0	31.43	56	0	0	0	0	0	50	NO	5926PT120MIN1	NONPRINTED	0
2002-01-01	1899-12-31 02:56:01	89	75	148.5	6.8	29.1	83	51	54	7.8	192	0	15.72	25	153	0	12.52	20	167	0	13.67	22	393	0	32.17	52	0	0	0	0	0	50	NO	5926PT120MIN1	NONPRINTED	0
2002-01-01	1899-12-31 02:56:06	87.9	73.3	149.3	6.9	28.4	81	49	52	7.4	285	0	23.33	36	217	0	17.76	27	235	0	19.24	29	362	0	29.63	45	0	0	0	0	0	50	NO	5926PT120MIN1	NONPRINTED	0
2002-01-01	1899-12-31 02:56:10	96.1	80.4	160.1	7	27.5	82	50	55	7.1	373	0	30.53	46	292	0	23.9	36	319	0	26.11	39	296	0	24.23	37	0	0	0	0	0	50	NO	5926PT120MIN1	NONPRINTED	0
2002-01-01	1899-12-31 02:56:15	97.3	81.6	162.5	7	27.3	83	50	55	7.2	383	0	31.35	51	327	0	26.77	44	351	0	28.73	47	229	0	18.75	31	0	0	0	0	0	50	NO	5926PT120MIN1	NONPRINTED	0
2002-01-01	1899-12-31 02:56:21	94.3	78.1	158	7	27.6	82	50	55	7.1	394	0	32.25	51	308	0	25.21	40	339	0	27.75	44	237	0	19.4	31	0	0	0	0	0	50	NO	5926PT120MIN1	NONPRINTED	0
2002-01-01	1899-12-31 02:56:25	94.6	79.3	155.5	6.8	28.3	83	52	54	7	313	0	25.62	46	257	0	21.04	38	277	0	22.67	41	197	0	16.13	29	0	0	0	0	0	50	NO	5926PT120MIN1	NONPRINTED	0
2002-01-01	1899-12-31 02:56:29	78.9	66.3	134.9	6.2	31.5	83	49	57	6.9	194	0	15.88	23	135	0	11.05	16	147	0	12.03	18	204	0	16.7	25	0	0	0	0	0	50	NO	5926PT120MIN1	NONPRINTED	0
2002-01-01	1899-12-31 02:56:36	96.4	80	160.3	6.9	28.5	82	51	54	7.2	366	0	29.96	47	303	0	24.8	39	336	0	27.5	43	261	0	21.36	33	0	0	0	0	0	50	NO	5926PT120MIN1	NONPRINTED	0
2002-01-01	1899-12-31 02:56:41	92.4	76.2	158.5	6.9	29	82	48	54	7.2	376	0	30.78	44	294	0	24.07	35	324	0	26.52	38	322	0	26.36	38	0	0	0	0	0	50	NO	5926PT120MIN1	NONPRINTED	0
2002-01-01	1899-12-31 02:56:47	97.2	81	160	6.7	28	83	51	54	7.1	361	0	29.55	47	296	0	24.23	39	331	0	27.09	43	243	0	19.89	32	0	0	0	0	0	50	NO	5926PT120MIN1	NONPRINTED	0
2002-01-01	1899-12-31 02:57:03	68.3	59.1	111.6	5.6	31.1	85	53	55	6.8	207	0	16.94	23	134	0	10.97	15	146	0	11.95	16	259	0	21.2	29	0	0	0	0	0	50	NO	5926PT120MIN2	NONPRINTED	0
2002-01-01	1899-12-31 02:57:07	64.4	54.7	107.3	5.3	31.7	84	51	61	7	251	0	20.55	30	149	0	12.2	18	159	0	13.02	19	217	0	17.76	26	0	0	0	0	0	50	NO	5926PT120MIN2	NONPRINTED	0
2002-01-01	1899-12-31 02:57:12	63.2	53.3	106.7	5.8	31.7	84	50	59	7.2	283	0	23.17	31	167	0	13.67	18	180	0	14.73	20	277	0	22.67	31	0	0	0	0	0	50	NO	5926PT120MIN2	NONPRINTED	0
2002-01-01	1899-12-31 02:57:16	62.4	53.5	104	5.5	31.1	85	52	57	6.6	245	0	20.05	26	146	0	11.95	16	158	0	12.93	17	241	0	19.73	26	0	0	0	0	0	50	NO	5926PT120MIN2	NONPRINTED	0
2002-01-01	1899-12-31 02:57:20	63.7	55.4	107.8	5.8	31	86	53	56	7	236	0	19.32	25	138	0	11.3	14	146	0	11.95	15	248	0	20.3	26	0	0	0	0	0	50	NO	5926PT120MIN2	NONPRINTED	0
2002-01-01	1899-12-31 02:57:24	64.2	55.2	108.4	5.6	31.7	85	51	59	6.5	190	0	15.55	21	110	0	9	12	119	0	9.74	13	215	0	17.6	24	0	0	0	0	0	50	NO	5926PT120MIN2	NONPRINTED	0
2002-01-01	1899-12-31 02:57:28	58	49.4	98.8	5.2	31.7	84	51	57	6.9	130	0	10.64	12	70	0	5.73	7	76	0	6.22	7	132	0	10.81	12	0	0	0	0	0	50	NO	5926PT120MIN2	NONPRINTED	0
2002-01-01	1899-12-31 02:59:07	79.8	62.5	135	6.8	28.2	77	47	54	7.7	551	0	45.1	39	371	0	30.37	26	441	0	36.1	31	572	0	46.82	41	0	0	0	0	0	50	NO	6708PT120MIN	NONPRINTED	0
2002-01-01	1899-12-31 02:59:16	85.6	66.7	144.6	6.7	26.7	76	47	55	7.7	744	0	60.9	48	530	0	43.38	34	631	0	51.65	41	621	0	50.83	40	0	0	0	0	0	50	NO	6708PT120MIN	NONPRINTED	0
2002-01-01	1899-12-31 02:59:23	87.1	68.5	147.4	6.8	26.2	78	47	53	7.4	556	0	45.51	41	399	0	32.66	30	466	0	38.15	35	539	0	44.12	40	0	0	0	0	0	50	NO	6708PT120MIN	NONPRINTED	0
2002-01-01	1899-12-31 02:59:27	86.1	69	145.2	6.7	26.9	79	48	54	6.8	328	0	26.85	29	247	0	20.22	22	283	0	23.17	25	388	0	31.76	34	0	0	0	0	0	50	NO	6708PT120MIN	NONPRINTED	0
2002-01-01	1899-12-31 02:59:34	84.1	66.6	140.6	6.4	27	78	48	54	7.6	508	0	41.58	40	365	0	29.88	29	434	0	35.53	34	434	0	35.53	34	0	0	0	0	0	50	NO	6708PT120MIN	NONPRINTED	0
2002-01-01	1899-12-31 02:59:38	82.9	66.5	139.8	6.7	27.2	79	48	53	7.3	354	0	28.98	31	250	0	20.46	22	282	0	23.08	25	394	0	32.25	34	0	0	0	0	0	50	NO	6708PT120MIN	NONPRINTED	0
2002-01-01	1899-12-31 02:59:42	81.8	64.9	139	6.3	27.9	79	47	57	7.7	304	0	24.88	27	222	0	18.17	20	250	0	20.46	22	346	0	28.32	31	0	0	0	0	0	50	NO	6708PT120MIN	NONPRINTED	0
2002-01-01	1899-12-31 02:59:47	77.7	64.4	131.5	6.4	27.3	81	49	60	8.5	199	0	16.29	17	140	0	11.46	12	154	0	12.61	13	178	0	14.57	15	0	0	0	0	0	50	NO	6708PT120MIN	NONPRINTED	0
2002-01-01	1899-12-31 03:00:11	64.8	52.5	127.9	6.7	30.6	81	42	51	6.4	163	0	13.34	24	101	0	8.27	15	109	0	8.92	16	297	0	24.31	44	0	0	0	0	0	50	NO	6708PT120MIN	18.01.02	0
2002-01-01	1899-12-31 03:00:16	74.6	62.6	128.4	6.2	29.9	84	51	53	6.4	162	0	13.26	23	123	0	10.07	17	128	0	10.48	18	205	0	16.78	29	0	0	0	0	0	50	NO	6708PT120MIN	18.01.02	0
2002-01-01	1899-12-31 03:00:20	76.7	63.6	131.9	6.7	28.5	82	49	54	6.5	155	0	12.69	24	116	0	9.5	18	124	0	10.15	19	159	0	13.02	24	0	0	0	0	0	50	NO	6708PT120MIN	18.01.02	0
2002-01-01	1899-12-31 03:00:24	72.2	59.1	131.6	6.9	28.7	82	46	51	6.4	96	0	7.86	17	66	0	5.4	11	69	0	5.65	12	142	0	11.62	25	0	0	0	0	0	50	NO	6708PT120MIN	18.01.02	0
2002-01-01	1899-12-31 03:00:28	66.1	54.1	121.8	6.3	31.3	82	45	52	6.7	86	0	7.04	14	55	0	4.5	9	57	0	4.67	9	97	0	7.94	15	0	0	0	0	0	50	NO	6708PT120MIN	18.01.02	0
2002-01-01	1899-12-31 03:00:32	60	48.4	112.8	6.7	26.2	81	44	52	6.6	44	0	3.6	5	24	0	1.96	3	26	0	2.13	3	52	0	4.26	6	0	0	0	0	0	50	NO	6708PT120MIN	18.01.02	0
2002-01-01	1899-12-31 03:00:52	60.4	51	107.5	5.5	25.6	84	48	55	7.3	102	0	8.35	19	64	0	5.24	12	66	0	5.4	12	90	0	7.37	17	0	0	0	0	0	50	NO	6708PT120MIN	12.01.16	0
2002-01-01	1899-12-31 03:00:57	59.8	48.4	111.3	6	25.2	81	45	56	7	101	0	8.27	18	59	0	4.83	11	67	0	5.48	12	95	0	7.78	17	0	0	0	0	0	50	NO	6708PT120MIN	12.01.16	0
2002-01-01	1899-12-31 03:01:01	58.4	47.8	105.6	5.7	28.1	83	48	55	7.5	106	0	8.68	19	57	0	4.67	10	63	0	5.16	11	90	0	7.37	16	0	0	0	0	0	50	NO	6708PT120MIN	12.01.16	0
2002-01-01	1899-12-31 03:01:05	59	48.9	109	6	26.4	82	45	58	7.1	100	0	8.19	19	55	0	4.5	10	57	0	4.67	11	78	0	6.38	15	0	0	0	0	0	50	NO	6708PT120MIN	12.01.16	0
2002-01-01	1899-12-31 03:01:09	56	45.8	102.8	5.6	27.1	83	47	54	7.2	97	0	7.94	16	52	0	4.26	9	57	0	4.67	10	100	0	8.19	17	0	0	0	0	0	50	NO	6708PT120MIN	12.01.16	0
2002-01-01	1899-12-31 03:01:13	58	49.2	104.3	5.9	25.4	84	48	53	7.3	124	0	10.15	19	66	0	5.4	10	67	0	5.48	10	111	0	9.09	17	0	0	0	0	0	50	NO	6708PT120MIN	12.01.16	0
2002-01-01	1899-12-31 03:02:32	54	42.8	108.2	5.7	34.8	79	42	52	6.2	121	0	9.9	19	60	0	4.91	10	68	0	5.57	11	353	0	28.9	57	0	0	0	0	0	50	NO	6253PT120MIN	NONPRINTED	0
2002-01-01	1899-12-31 03:02:37	56	47.7	103.6	5.6	30.9	85	48	55	6	103	0	8.43	18	60	0	4.91	11	61	0	4.99	11	192	0	15.72	34	0	0	0	0	0	50	NO	6253PT120MIN	NONPRINTED	0
2002-01-01	1899-12-31 03:02:41	54.9	45.9	102.2	5.2	32.8	83	46	57	5.7	92	0	7.53	16	47	0	3.85	8	50	0	4.09	8	193	0	15.8	33	0	0	0	0	0	50	NO	6253PT120MIN	NONPRINTED	0
2002-01-01	1899-12-31 03:02:45	52.4	42.7	97.3	4.8	32.4	82	46	55	5.8	99	0	8.1	17	44	0	3.6	8	51	0	4.17	9	159	0	13.02	27	0	0	0	0	0	50	NO	6253PT120MIN	NONPRINTED	0
2002-01-01	1899-12-31 03:02:48	54	43.3	103.1	6	30.3	82	45	57	6	91	0	7.45	16	37	0	3.03	7	44	0	3.6	8	128	0	10.48	23	0	0	0	0	0	50	NO	6253PT120MIN	NONPRINTED	0
2002-01-01	1899-12-31 03:02:52	51.4	42.2	94.2	4.9	28.9	82	46	57	5.9	59	0	4.83	9	21	0	1.72	3	22	0	1.8	3	95	0	7.78	14	0	0	0	0	0	50	NO	6253PT120MIN	NONPRINTED	0
2002-01-01	1899-12-31 03:04:31	61	48.5	117.3	6.2	25.6	80	42	55	6.5	257	0	21.04	28	144	0	11.79	16	158	0	12.93	17	348	0	28.49	38	0	0	0	0	0	50	NO	6253PT120MIN	04.07.16	0
2002-01-01	1899-12-31 03:04:36	62.3	48.4	116.9	6.3	25.8	77	43	56	6.3	326	0	26.69	34	185	0	15.14	19	207	0	16.94	22	387	0	31.68	41	0	0	0	0	0	50	NO	6253PT120MIN	04.07.16	0
2002-01-01	1899-12-31 03:04:41	57.8	46.6	110.8	6.1	26.8	80	43	57	6.6	294	0	24.07	32	136	0	11.13	15	154	0	12.61	17	379	0	31.02	41	0	0	0	0	0	50	NO	6253PT120MIN	04.07.16	0
2002-01-01	1899-12-31 03:04:46	59.2	48.4	111.3	6.1	23.8	81	44	56	6.9	293	0	23.98	30	143	0	11.71	15	158	0	12.93	16	449	0	36.75	46	0	0	0	0	0	50	NO	6253PT120MIN	04.07.16	0
2002-01-01	1899-12-31 03:04:50	57.8	46.5	109.9	6.2	26.4	80	43	56	7.2	211	0	17.27	23	112	0	9.17	12	124	0	10.15	14	334	0	27.34	36	0	0	0	0	0	50	NO	6253PT120MIN	04.07.16	0
2002-01-01	1899-12-31 03:04:54	60.8	46.2	118	6.7	26.2	76	39	58	7.1	206	0	16.86	22	96	0	7.86	10	110	0	9	12	319	0	26.11	35	0	0	0	0	0	50	NO	6253PT120MIN	04.07.16	0
2002-01-01	1899-12-31 03:05:18	66.7	52.3	125.3	5.9	30.3	79	43	57	6.7	270	0	22.1	41	165	0	13.51	25	187	0	15.31	29	201	0	16.45	31	0	0	0	0	0	50	NO	6253PT120MIN	29.02.16	0
2002-01-01	1899-12-31 03:05:23	64.7	50.7	123.1	5.9	30.8	78	43	57	6.3	269	0	22.02	39	162	0	13.26	24	186	0	15.23	27	222	0	18.17	32	0	0	0	0	0	50	NO	6253PT120MIN	29.02.16	0
2002-01-01	1899-12-31 03:05:27	63.3	49.5	124.8	6.2	30.3	79	41	57	6.4	289	0	23.66	42	163	0	13.34	23	181	0	14.82	26	214	0	17.52	31	0	0	0	0	0	50	NO	6253PT120MIN	29.02.16	0
2002-01-01	1899-12-31 03:05:31	63.5	51.6	116.9	5.8	29.8	81	46	57	7.3	278	0	22.76	39	168	0	13.75	24	184	0	15.06	26	246	0	20.14	35	0	0	0	0	0	50	NO	6253PT120MIN	29.02.16	0
2002-01-01	1899-12-31 03:05:35	65	51.2	123	6	29.1	78	42	56	6.4	234	0	19.15	35	129	0	10.56	19	147	0	12.03	22	221	0	18.09	33	0	0	0	0	0	50	NO	6253PT120MIN	29.02.16	0
2002-01-01	1899-12-31 03:05:39	66.2	50.9	125.8	5.8	30.6	76	41	55	6.3	256	0	20.96	40	150	0	12.28	23	177	0	14.49	27	160	0	13.1	25	0	0	0	0	0	50	NO	6253PT120MIN	29.02.16	0
2002-01-01	1899-12-31 03:05:43	59.8	49.3	110.7	5.3	30.4	82	46	59	6.8	103	0	8.43	9	55	0	4.5	5	57	0	4.67	5	74	0	6.06	7	0	0	0	0	0	50	NO	6253PT120MIN	29.02.16	0
2002-01-01	1899-12-31 03:05:52	66.8	53.6	126.6	5.9	30.7	81	44	60	6.9	275	0	22.51	44	168	0	13.75	27	187	0	15.31	30	180	0	14.73	29	0	0	0	0	0	50	NO	6253PT120MIN	29.02.16	0
2002-01-01	1899-12-31 03:05:56	66.4	54	120.7	6	29.4	81	47	62	6.1	277	0	22.67	42	171	0	14	26	181	0	14.82	27	159	0	13.02	24	0	0	0	0	0	50	NO	6253PT120MIN	29.02.16	0
2002-01-01	1899-12-31 03:06:01	64.8	50.5	122.1	6	29.6	79	43	60	6.4	287	0	23.49	45	172	0	14.08	27	192	0	15.72	30	137	0	11.21	22	0	0	0	0	0	50	NO	6253PT120MIN	29.02.16	0
